# Supplementary material for: Transcriptional Changes in the Developing Rice Seeds Under Salt Stress Suggest Targets for Manipulating Seed Quality
Source: Front Plant Sci. 2021 Nov 8;12:748273. doi: 10.3389/fpls.2021.748273 (PMC8606889; doi:10.3389/fpls.2021.748273)
Supplement: Supplementary file 1 [file Data_Sheet_1.zip]

Archive with 4 entries (4 files):
- Data Sheet 1.DOCX
- Supplementary Table 2.XLSX
- Supplementary Table 4.XLSX
- Supplementary Table 6.XLSX
