# Supplementary material for: Transcriptional Changes in the Developing Rice Seeds Under Salt Stress Suggest Targets for Manipulating Seed Quality
Source: Front Plant Sci. 2021 Nov 8;12:748273. doi: 10.3389/fpls.2021.748273 (PMC8606889; doi:10.3389/fpls.2021.748273)
Supplement: Supplementary file 1 [file Data_Sheet_1.zip › Supplementary Table 2.XLSX]

## Sheet: DEGs
Supplementary Table 2. DEGs detected in developing seeds of Samgwang, a japonica rice cultivar, under salt stress through RNA-seq.
Classification	Number	Gene I.D.	baseMean	Log2(fold change)	p-Value	Adjusted p-value	Putative Function
Up-regulated	1	LOC_Os01g03130	17.1479	1.45779	0.00114774	0.0300782	expressed protein
	2	LOC_Os01g03330	31.6603	1.64876	2.46137e-05	0.00170079	BBTI3 - Bowman-Birk type bran trypsin inhibitor precursor
	3	LOC_Os01g03340	315.568	1.4977	6.60917e-05	0.00368306	BBTI4 - Bowman-Birk type bran trypsin inhibitor precursor
	4	LOC_Os01g03390	391.115	2.40271	4.28139e-17	6.48657e-14	BBTI7 - Bowman-Birk type bran trypsin inhibitor precursor
	5	LOC_Os01g04050	52.5956	1.99702	8.77315e-08	1.72902e-05	BBTI12 - Bowman-Birk type bran trypsin inhibitor precursor
	6	LOC_Os01g06740	37.4306	1.26115	3.5343e-05	0.00224868	ribosome inactivating protein
	7	LOC_Os01g07730	82.2469	1.70722	1.52124e-05	0.00117441	phosphate/phosphoenolpyruvate translocator-related protein
	8	LOC_Os01g09640	53.9974	1.20423	5.25817e-05	0.00305667	Myb transcription factor
	9	LOC_Os01g11130	258.325	1.07325	2.66732e-08	6.46584e-06	RNA recognition motif containing protein
	10	LOC_Os01g12710	625.742	1.0058	0.000895604	0.025323	oxidoreductase, short chain dehydrogenase/reductase family domain containing protein
	11	LOC_Os01g13180	166.026	1.00471	1.55771e-05	0.00119224	expressed protein
	12	LOC_Os01g14510	35.7726	1.37852	5.05128e-05	0.00296484	BRASSINOSTEROID INSENSITIVE 1 precursor
	13	LOC_Os01g22352	520.441	1.15616	5.37073e-05	0.0031072	peroxidase precursor
	14	LOC_Os01g24010	67.5481	1.29584	2.65374e-05	0.00180194	ABC transporter G family member 32-like, pleiotropic drug resistance protein
	15	LOC_Os01g24710	113.024	1.59776	4.17804e-05	0.00259827	jacalin-like lectin domain containing protein, salt stress-induced protein-like
	16	LOC_Os01g25990	39.9247	1.32569	1.63695e-05	0.00123618	expressed protein
	17	LOC_Os01g34790	31.1538	1.44902	0.00104278	0.0281806	expressed protein
	18	LOC_Os01g38580	126.005	1.62502	0.00224727	0.0477442	beta,beta-carotene 9,10-dioxygenase
	19	LOC_Os01g41240	36.3603	3.54006	1.67551e-13	1.35386e-10	probable esterase KAI2, hydrolase, alpha/beta fold family domain containing protein
	20	LOC_Os01g42090	31.8445	1.3893	9.45434e-05	0.00485557	bidirectional sugar transporter SWEET6b-like, nodulin MtN3 family protein
	21	LOC_Os01g42860	41.7016	4.34884	6.51824e-08	1.36214e-05	inhibitor I family protein
	22	LOC_Os01g43340	20.8796	1.15865	0.00138938	0.0343674	retrotransposon protein, unclassified
	23	LOC_Os01g43460	134.56	1.25081	1.71506e-07	2.99099e-05	C4-dicarboxylate transporter/malic acid transport protein
	24	LOC_Os01g44960	24.7248	1.17612	0.00187631	0.0421412	epoxide hydrolase 3, hydrolase, alpha/beta fold family domain containing protein
	25	LOC_Os01g55240	163.809	2.38943	4.94609e-09	1.42736e-06	gibberellin 2-beta-dioxygenase
	26	LOC_Os01g55630	19.6024	3.81766	1.43927e-09	4.77938e-07	glutelin
	27	LOC_Os01g55690	655329	1.40058	0.000860535	0.0247159	glutelin
	28	LOC_Os01g57710	272.427	1.01884	0.000902698	0.0253858	sulfite exporter TauE/SafE family protein 5, membrane protein
	29	LOC_Os01g58130	50.5646	1.2477	3.98675e-06	0.000396077	expressed protein
	30	LOC_Os01g58280	33.3689	1.27195	0.000135741	0.00635367	OsSub8 - Putative Subtilisin homologue
	31	LOC_Os01g61044	242.923	1.93497	1.36702e-14	1.38075e-11	transmembrane amino acid transporter protein
	32	LOC_Os01g62770	25.7851	1.31797	0.0010555	0.0283125	expressed protein
	33	LOC_Os01g62970	100.65	1.65746	2.84135e-07	4.59181e-05	expressed protein
	34	LOC_Os01g64360	128.529	1.07367	0.000166322	0.00748018	MYB family transcription factor
	35	LOC_Os01g64470	25.545	1.60675	4.93018e-06	0.000468676	harpin-induced protein 1 domain containing protein
	36	LOC_Os01g68770	3133.24	1.03631	1.51539e-19	3.06122e-16	selenium-binding protein
	37	LOC_Os01g72460	105.152	1.29466	0.00223971	0.0476252	NADPH quinone oxidoreductase
	38	LOC_Os01g72530	39.5117	1.6528	0.000121	0.00590174	OsCML31 - Calmodulin-related calcium sensor protein
	39	LOC_Os01g73170	89.2617	1.19538	6.53443e-06	0.00059774	peroxidase precursor
	40	LOC_Os01g73940	90.3741	1.45092	1.97238e-07	3.29741e-05	expressed protein
	41	LOC_Os01g74410	16.2385	2.07624	0.0014243	0.0350522	MYB family transcription factor
	42	LOC_Os01g74450	376.146	2.04156	5.63978e-15	5.94408e-12	aquaporin protein
	43	LOC_Os01g74580	679.574	1.10626	2.96165e-05	0.0019771	dnaJ homolog subfamily C member
	44	LOC_Os02g02410	31485.1	1.15976	7.2545e-07	9.66244e-05	DnaK family protein
	45	LOC_Os02g03710	44.4563	2.18838	6.31117e-09	1.73851e-06	protein RESPONSE TO LOW SULFUR 3, UP-9A
	46	LOC_Os02g06410	95.0368	1.25768	0.00115859	0.030297	CBS domain containing membrane protein
	47	LOC_Os02g10660	45.9265	1.09174	0.000278535	0.0108903	glucan endo-1,3-beta-glucosidase 14, glycosyl hydrolases family 17
	48	LOC_Os02g14600	42998	1.12798	3.41435e-07	5.22583e-05	glutelin
	49	LOC_Os02g15070	9049.57	2.68097	3.61309e-08	8.34142e-06	glutelin
	50	LOC_Os02g15150	254608	1.38424	6.57164e-10	2.52862e-07	glutelin
	51	LOC_Os02g15169	10323	1.68525	1.79919e-09	5.7387e-07	glutelin
	52	LOC_Os02g15178	6007.57	3.47004	3.72579e-07	5.57512e-05	glutelin
	53	LOC_Os02g16820	52168.8	1.86118	2.46952e-05	0.00170079	glutelin
	54	LOC_Os02g16830	32927.3	1.82802	8.24922e-06	0.000710593	glutelin
	55	LOC_Os02g16940	16.7239	2.06451	0.000592809	0.0189332	OsSub13 - Putative Subtilisin homologue
	56	LOC_Os02g19420	617.606	1.03757	1.86895e-06	0.0002127	expressed protein
	57	LOC_Os02g26470	95.4365	1.56161	0.000244474	0.00996017	expressed protein
	58	LOC_Os02g34360	46.3577	2.7304	2.1176e-06	0.000234155	expressed protein
	59	LOC_Os02g34370	416.105	1.11497	0.00195511	0.0433267	expressed protein
	60	LOC_Os02g36020	10.0647	2.84881	0.00022811	0.00942013	transposon protein, CACTA, En/Spm sub-class
	61	LOC_Os02g36140	277.602	1.47669	0.0022301	0.0475042	terpene synthase
	62	LOC_Os02g36280	70.9629	1.32115	0.000144379	0.00665377	cytochrome P450, CYP76M6
	63	LOC_Os02g43330	25.9533	3.25068	5.72064e-12	3.46685e-09	homeobox-leucine zipper protein HOX24-like, homeobox associated leucine zipper
	64	LOC_Os02g45170	130.478	1.12023	0.000255627	0.0102934	helix-loop-helix DNA-binding protein
	65	LOC_Os02g48330	56.4008	1.10172	1.3035e-06	0.000157204	3-hydroxy-3-methylglutaryl-coenzyme A reductase
	66	LOC_Os02g51050	11.6916	1.64364	0.00145696	0.0357078	Leucine rich repeat N-terminal domain containing protein
	67	LOC_Os02g51930	43.7068	1.21094	6.76377e-05	0.00375196	cytokinin-O-glucosyltransferase 2
	68	LOC_Os02g52210	27.7381	1.61491	2.80148e-06	0.000294737	zinc finger, C3HC4 type domain containing protein
	69	LOC_Os02g53510	35.0001	1.119	4.81245e-05	0.00284911	oxidoreductase/ transition metal ion binding protein
	70	LOC_Os02g54140	171.058	1.76062	0.000438749	0.0151506	hsp20/alpha crystallin family protein
	71	LOC_Os02g55600	60.6298	1.01449	4.22954e-05	0.00260224	expressed protein
	72	LOC_Os02g57720	774.599	1.43305	7.57268e-14	6.55605e-11	aquaporin protein
	73	LOC_Os03g01300	66.48	1.82568	0.000492205	0.0165541	LTPL114 - Protease inhibitor/seed storage/LTP family protein precursor
	74	LOC_Os03g03724	41.6253	1.88368	0.000915262	0.0256199	expressed protein
	75	LOC_Os03g04080	57.0029	1.69362	0.00159346	0.0376849	expressed protein
	76	LOC_Os03g04770	669.496	1.0362	9.77907e-05	0.0049697	beta-amylase
	77	LOC_Os03g06330	280.576	1.2812	0.000205276	0.00876074	tyrosine protein kinase domain containing protein
	78	LOC_Os03g06970	52.6023	3.98539	8.35917e-26	5.06587e-22	tetratricopeptide repeat domain containing protein, protein SULFUR DEFICIENCY-INDUCED 2
	79	LOC_Os03g09880	52.5472	1.92727	2.63427e-08	6.46584e-06	AIR12
	80	LOC_Os03g10100	121.664	1.03201	0.000224455	0.00935144	polyol transporter 5, transporter family protein
	81	LOC_Os03g12890	85.4273	1.57484	2.66661e-06	0.000282276	aminotransferase domain containing protein
	82	LOC_Os03g13870	466.57	1.04796	5.81645e-16	6.71412e-13	formin-like protein 5, expressed protein
	83	LOC_Os03g15020	803.541	1.03881	0.000264372	0.0105129	beta-galactosidase precursor
	84	LOC_Os03g17470	1167.41	1.06491	8.09708e-05	0.00427628	IN2-1 protein
	85	LOC_Os03g18030	21.1103	1.97569	1.41914e-06	0.000166997	leucoanthocyanidin dioxygenase
	86	LOC_Os03g18200	1095.3	1.31227	1.34175e-05	0.00105445	heat shock protein DnaJ
	87	LOC_Os03g20120	102.131	1.7655	1.01414e-05	0.000833345	Galactinol synthase
	88	LOC_Os03g22200	69.388	1.16682	9.57596e-07	0.000121535	bidirectional sugar transporter SWEET16-like, nodulin MtN3 family protein
	89	LOC_Os03g26490	101.546	1.59907	0.000994343	0.0272668	expressed protein
	90	LOC_Os03g26870	480.626	1.21123	0.00162831	0.0383967	WD-40 repeat family protein
	91	LOC_Os03g26910	62.6122	1.51516	1.10669e-07	2.13882e-05	probable trehalose-phosphate phosphatase 9, uncharacterized glycosyl hydrolase Rv2006/MT2062
	92	LOC_Os03g31360	287438	1.15325	2.00949e-10	8.69858e-08	glutelin
	93	LOC_Os03g37830	56.7568	1.07936	0.000234427	0.00958304	potassium transporter
	94	LOC_Os03g40770	10.7279	2.17944	0.000445823	0.0153294	expressed protein
	95	LOC_Os03g41110	22.3221	1.30837	0.00010749	0.0053177	ZOS3-14 - C2H2 zinc finger protein
	96	LOC_Os03g44380	41.0819	2.23656	4.0977e-13	2.92154e-10	9-cis-epoxycarotenoid dioxygenase 1, chloroplast precursor
	97	LOC_Os03g47820	134.692	1.01573	4.932e-07	7.03275e-05	OsAGO12, argonaute, PINHEAD
	98	LOC_Os03g49730	281.037	1.11087	1.82962e-09	5.75997e-07	zinc finger protein, histone-lysine N-methyltransferase ASHR1?
	99	LOC_Os03g49740	25.8639	2.08197	6.59426e-08	1.36625e-05	expressed protein
	100	LOC_Os03g51920	38.3378	1.44059	0.00208155	0.0453766	peptidase, M50 family
	101	LOC_Os03g52370	168.624	1.21071	3.50589e-05	0.00223648	PIII4 - Proteinase inhibitor II family protein precursor
	102	LOC_Os03g52380	40.7019	1.10421	0.000147213	0.00672339	PIII5 - Proteinase inhibitor II family protein precursor
	103	LOC_Os03g52390	133.321	1.16145	0.000985164	0.0271997	PIII1 - Proteinase inhibitor II family protein precursor
	104	LOC_Os03g53230	1196.4	1.21021	3.6727e-09	1.11846e-06	bifunctional 3-phosphoadenosine 5-phosphosulfate synthetase
	105	LOC_Os03g53400	205.246	1.37037	0.000365756	0.013368	transmembrane BAX inhibitor motif-containing protein
	106	LOC_Os03g57880	169.647	1.10779	2.17176e-08	5.60059e-06	glucan endo-1,3-beta-glucosidase precursor
	107	LOC_Os03g60560	14.1845	1.55236	0.000552202	0.0179196	ZOS3-21 - C2H2 zinc finger protein
	108	LOC_Os03g60580	90.1576	2.52006	1.88166e-06	0.000213146	actin-depolymerizing factor
	109	LOC_Os03g63700	74.0483	1.00722	3.50459e-05	0.00223648	AIG2-like family domain containing protein
	110	LOC_Os04g05650	20.3435	1.83656	7.49094e-05	0.00404212	expressed protein
	111	LOC_Os04g30420	291.912	1.37576	1.13475e-06	0.000139632	putative dehydrogenase
	112	LOC_Os04g33240	51.3913	1.92867	0.00174614	0.0401596	sex determination protein tasselseed-2
	113	LOC_Os04g34010	53.9151	1.04336	0.000275489	0.010806	aluminum-activated malate transporter
	114	LOC_Os04g42950	36.8477	1.68844	1.25959e-08	3.39263e-06	MYB family transcription factor
	115	LOC_Os04g43390	265.152	1.9186	5.61963e-07	7.9664e-05	Os4bglu16 - monolignol beta-glucoside homologue
	116	LOC_Os04g44500	61.5459	1.28853	0.00149325	0.0363432	GEM
	117	LOC_Os04g46760	27.6148	1.3042	6.91763e-05	0.00381983	trehalose phosphatase
	118	LOC_Os04g49260	44.8071	1.44542	1.44667e-08	3.8537e-06	heavy metal-associated domain containing protein
	119	LOC_Os04g51040	33.3344	1.75862	2.13359e-05	0.00153929	OsWAK50 - OsWAK receptor-like protein kinase
	120	LOC_Os04g51680	62.3748	1.79114	1.45762e-07	2.63687e-05	expressed protein
	121	LOC_Os04g52260	299.581	1.00175	0.00028115	0.0109202	LTPL124 - Protease inhibitor/seed storage/LTP family protein precursor
	122	LOC_Os04g55780	21.0843	1.41941	0.0015536	0.0371043	expressed protein
	123	LOC_Os04g57310	38.0098	1.07978	0.00150411	0.0365708	thiol-disulphide oxidoreductase DCC
	124	LOC_Os04g57410	166.195	1.28441	1.79771e-07	3.0689e-05	methylthioribose kinase
	125	LOC_Os04g58090	21.0325	1.45059	0.000592393	0.0189332	harpin-induced protein 1 domain containing protein
	126	LOC_Os04g59190	29.3418	2.2508	2.49426e-06	0.000266358	cationic peroxidase SPC4, peroxidase precursor
	127	LOC_Os04g59200	44.3021	4.72074	3.94911e-14	3.54557e-11	peroxidase precursor
	128	LOC_Os05g03640	83.9467	1.22184	9.70321e-05	0.00495522	flavonol synthase/flavanone 3-hydroxylase, probable 2-oxoglutarate-dependent dioxygenase At5g05600
	129	LOC_Os05g05290	65.042	2.01801	0.00102214	0.0278401	expressed protein
	130	LOC_Os05g08420	306.838	1.17157	1.47862e-06	0.000172324	expressed protein
	131	LOC_Os05g15770	197.361	1.20788	7.0389e-05	0.00386916	Xylanase inhibitor protein 2, glycosyl hydrolase
	132	LOC_Os05g26240	158.163	4.71033	6.89943e-05	0.00381847	PROLM1 - Prolamin precursor
	133	LOC_Os05g26350	9879.85	3.57666	3.31741e-16	4.02086e-13	PROLM4 - Prolamin precursor
	134	LOC_Os05g26368	10.279	4.62896	5.26843e-06	0.0004912	prolamin precursor
	135	LOC_Os05g26440	66.7486	4.89208	3.13439e-13	2.3543e-10	PROLM10 - Prolamin precursor
	136	LOC_Os05g26460	4682.44	4.23324	8.8093e-16	9.70665e-13	PROLM11 - Prolamin precursor
	137	LOC_Os05g26480	199.26	3.95472	1.98014e-14	1.92002e-11	PROLM12 - Prolamin precursor
	138	LOC_Os05g26500	16.8363	5.77489	1.96154e-10	8.64539e-08	retrotransposon protein, Ty3-gypsy subclass
	139	LOC_Os05g26620	1920.87	6.23311	3.96427e-07	5.89557e-05	PROLM14 - Prolamin precursor
	140	LOC_Os05g26690	82.1118	5.70997	1.10153e-06	0.000136236	PROLM15 - Prolamin precursor
	141	LOC_Os05g26720	6485.1	4.18104	1.22962e-20	2.98071e-17	PROLM16 - Prolamin precursor
	142	LOC_Os05g26750	4227.2	3.64951	6.58824e-12	3.89526e-09	PROLM17 - Prolamin precursor
	143	LOC_Os05g26770	4403	4.22814	4.14798e-20	9.14101e-17	PROLM18 - Prolamin precursor
	144	LOC_Os05g31620	196.664	1.00583	0.00013577	0.00635367	OsCML15 - Calmodulin-related calcium sensor protein
	145	LOC_Os05g34310	2628.31	1.03415	8.03643e-38	1.94811e-33	NAC transcription factor 25, no apical meristem protein
	146	LOC_Os05g36310	29.2871	1.8137	1.19997e-05	0.000966398	zinc finger, C3HC4 type domain containing protein
	147	LOC_Os05g36320	95.6456	1.45973	0.000316791	0.011943	expressed protein
	148	LOC_Os05g38270	442.628	1.12444	4.27838e-07	6.32392e-05	ultraviolet-B receptor UVR8, regulator of chromosome condensation
	149	LOC_Os05g42060	32.3247	1.014	0.00051455	0.0169935	UDP-glucoronosyl/UDP-glucosyl transferase
	150	LOC_Os05g42120	49.1259	1.22389	0.000896269	0.025323	22.3 kDa class VI heat shock protein-like
	151	LOC_Os05g43040	380.161	1.71132	3.98438e-05	0.00249575	SULFUR DEFICIENCY-INDUCED 2, tetratricopeptide repeat domain containing protein
	152	LOC_Os05g43390	198.291	1.14394	6.40196e-07	8.8176e-05	signal recognition particle 54 kDa protein
	153	LOC_Os05g44340	1360.64	1.52498	0.000308672	0.0116914	heat shock protein 101
	154	LOC_Os05g45570	60.537	1.36686	0.000966781	0.0268143	expressed protein
	155	LOC_Os05g47960	49.4092	1.20258	5.3259e-05	0.00308864	expressed protein
	156	LOC_Os05g49700	15.5465	1.99387	4.13438e-06	0.000407405	AP2 domain containing protein
	157	LOC_Os05g49810	21.368	2.40294	6.04923e-09	1.69418e-06	armadillo/beta-catenin-like repeat containing protein
	158	LOC_Os06g02040	56.7873	3.89313	0.0017352	0.0399867	late embryogenesis abundant group 1
	159	LOC_Os06g05430	10.5023	2.71134	5.66991e-07	7.99095e-05	expressed protein
	160	LOC_Os06g07570	58.8657	1.80587	3.17325e-05	0.00206227	transposon protein, unclassified
	161	LOC_Os06g10100	10.3228	1.7705	0.00121703	0.0315192	expressed protein
	162	LOC_Os06g10510	83.3364	1.40428	4.08458e-08	9.25368e-06	oxidoreductase/ transition metal ion binding protein
	163	LOC_Os06g11290	94.2484	1.20665	1.86423e-05	0.00136942	12-oxophytodienoate reductase
	164	LOC_Os06g27770	383.862	1.34823	1.32061e-06	0.000158479	isoflavone reductase homolog IRL
	165	LOC_Os06g29730	111.194	1.18858	5.38603e-05	0.00310864	RALFL28 - Rapid ALkalinization Factor RALF family protein precursor
	166	LOC_Os06g39110	31.1376	1.65983	2.40697e-05	0.00168634	expressed protein
	167	LOC_Os06g39260	1449.58	1.36783	6.3348e-06	0.000586114	solute carrier family 35 member B1
	168	LOC_Os06g39370	46.1235	1.76685	1.83083e-08	4.77218e-06	OsFBK16 - F-box domain and kelch repeat containing protein
	169	LOC_Os06g49660	34.0268	2.76763	8.31715e-06	0.000712424	benzyl alcohol O-benzoyltransferase, transferase family protein
	170	LOC_Os07g04560	18.0127	2.02608	0.00073136	0.0219689	no apical meristem protein
	171	LOC_Os07g05940	24.2539	2.86551	9.31015e-10	3.36847e-07	9-cis-epoxycarotenoid dioxygenase 1, chloroplast precursor
	172	LOC_Os07g07340	131.199	1.21729	0.000120739	0.00590087	glucan endo-1,3-beta-glucosidase precursor
	173	LOC_Os07g08420	2358.08	1.08566	0.000881552	0.0250524	bZIP transcription factor domain containing protein
	174	LOC_Os07g11739	35.3047	3.35717	1.18295e-10	5.31034e-08	cytochrome P450, CYP71Z2
	175	LOC_Os07g11790	16.1436	5.71198	7.16471e-08	1.45949e-05	terpene synthase
	176	LOC_Os07g11870	33.4145	3.30693	1.63955e-09	5.29924e-07	cytochrome P450
	177	LOC_Os07g11900	2142.32	1.5502	0.000205802	0.00876772	PROLM19 - Prolamin precursor
	178	LOC_Os07g11910	7779.27	1.66121	5.94192e-05	0.00339712	PROLM20 - Prolamin precursor
	179	LOC_Os07g11920	21470.4	2.44543	4.71173e-06	0.00045469	PROLM22 - Prolamin precursor
	180	LOC_Os07g16364	130.588	1.10394	0.000175576	0.00775878	expressed protein
	181	LOC_Os07g19090	13.3357	2.53691	0.000529839	0.0173565	zinc knuckle domain containing protein
	182	LOC_Os07g29330	110.713	1.04628	0.00183409	0.0413956	serine/threonine-protein kinase CTR1
	183	LOC_Os07g35510	26.7763	1.9348	3.08138e-07	4.94674e-05	glucan endo-1,3-beta-glucosidase precursor
	184	LOC_Os07g48020	128.037	1.98494	0.000373387	0.0135905	peroxidase precursor
	185	LOC_Os07g48830	69.5495	1.30185	0.0017424	0.0401116	Galactinol synthase
	186	LOC_Os08g02230	82.0189	2.09169	1.94969e-07	3.28212e-05	probable L-gulonolactone oxidase 4, FAD-binding and arabino-lactone oxidase domains containing protein
	187	LOC_Os08g04430	35.5691	1.62618	0.0003831	0.0137922	expressed protein
	188	LOC_Os08g04540	16.7996	2.61944	2.03591e-05	0.00147762	decarboxylase, Tryptophan decarboxylase
	189	LOC_Os08g04560	16.9146	3.02195	2.39255e-05	0.00168109	decarboxylase, Tryptophan decarboxylase
	190	LOC_Os08g08440	20.6826	1.47194	0.00208931	0.0454856	expressed protein
	191	LOC_Os08g09060	12.1946	2.2165	0.000112487	0.0055423	Cupin domain containing protein
	192	LOC_Os08g10500	78.388	1.48102	2.68925e-07	4.37518e-05	expressed protein
	193	LOC_Os08g14320	14.582	1.23197	0.0019259	0.042886	zinc finger, C3HC4 type domain containing protein
	194	LOC_Os08g15050	37.9655	1.26453	0.00103841	0.0280939	CCT/B-box zinc finger protein
	195	LOC_Os08g15840	953.609	1.18356	0.000399829	0.0142115	ankyrin repeat-rich protein
	196	LOC_Os08g16910	27.9108	1.55638	1.34312e-07	2.5045e-05	dehydrogenase, similar to AtCAD6
	197	LOC_Os08g30020	93.8723	1.5947	8.72225e-06	0.000744493	sulfite exporter TauE/SafE family protein 3, membrane protein
	198	LOC_Os08g34190	633.172	1.06823	4.62518e-07	6.67375e-05	stromal cell-derived factor 2-like protein precursor
	199	LOC_Os08g39730	14.9656	1.36801	0.00239175	0.0499383	cytochrome P450
	200	LOC_Os08g43334	165.766	1.49201	0.00217321	0.0467235	heat stress transcription factor B-2b-like, HSF-type DNA-binding domain containing protein
	201	LOC_Os09g04100	84.2192	1.94821	0.000846043	0.0245029	expressed protein
	202	LOC_Os09g09930	321.821	1.76593	1.42937e-29	1.15498e-25	similar to copper transport family (Arabidiopsis thaliana), heavy metal transport/detoxification protein, POU domain, class 4, transcription factor 1
	203	LOC_Os09g15670	71.9243	1.23985	0.000103632	0.00517045	protein phosphatase 2C
	204	LOC_Os09g17560	456.54	1.48567	1.74896e-08	4.60833e-06	acetylserotonin O-methyltransferase 1-like
	205	LOC_Os09g20420	10.9205	1.86864	0.000172324	0.00767887	expressed protein
	206	LOC_Os09g20440	44.6397	1.66162	0.000103235	0.00517045	succinate dehydrogenase and fumarate reductase iron-sulfur protein
	207	LOC_Os09g21120	35.9089	1.77544	0.000250876	0.0101527	armadillo/beta-catenin repeat family protein
	208	LOC_Os09g21180	100.958	2.1515	1.85176e-18	2.99257e-15	Homeobox-leucine zipper protein HOX25, homeobox associated leucine zipper
	209	LOC_Os09g26620	229.342	1.14003	1.29488e-05	0.00103254	auxin-repressed protein
	210	LOC_Os09g26780	271.833	1.24623	0.00042741	0.0149077	zinc-finger protein
	211	LOC_Os09g27010	89.212	1.96449	4.19273e-09	1.23946e-06	tyrosine protein kinase domain containing protein
	212	LOC_Os09g28210	21.0985	3.26661	1.98072e-12	1.26354e-09	bHelix-loop-helix transcription factor
	213	LOC_Os09g33780	210.717	1.09749	2.60255e-05	0.00178216	expressed protein
	214	LOC_Os10g04450	11.2764	1.97663	0.00133139	0.033341	expressed protein
	215	LOC_Os10g05130	97.2703	1.37558	6.08033e-09	1.69418e-06	expressed protein
	216	LOC_Os10g05780	21.4444	1.70127	9.80096e-06	0.000819259	POT domain containing peptide transporter
	217	LOC_Os10g09240	22.6324	2.30855	9.91956e-07	0.00012524	expressed protein
	218	LOC_Os10g21670	48.0352	1.50743	0.000273332	0.0107671	dehydration stress-induced protein
	219	LOC_Os10g28120	85.9932	2.22822	2.59926e-06	0.000276354	chitinase 2, glycosyl hydrolase
	220	LOC_Os10g28630	32.0586	1.69691	1.76418e-05	0.00130781	homocysteine S-methyltransferase, S-methylmethionine + L-homocysteine -> 2 L-methionine, methionine metabolism
	221	LOC_Os10g31330	1639.2	1.11231	3.15297e-08	7.56745e-06	retrotransposon protein, unclassified
	222	LOC_Os10g31780	46.6786	1.58665	0.000108802	0.00537162	oxidoreductase, short chain dehydrogenase/reductase family domain containing protein
	223	LOC_Os10g32930	30.4536	1.25854	8.69604e-05	0.00452362	expressed protein
	224	LOC_Os10g34730	10.7837	2.48478	0.000131731	0.00623689	GEM, ABA responsive protein
	225	LOC_Os10g36200	267.265	1.35636	0.000217166	0.00915746	heavy metal-associated domain containing protein
	226	LOC_Os10g37660	92.1372	1.31071	7.14963e-10	2.66637e-07	trehalase precursor
	227	LOC_Os10g37680	53.7546	1.19413	0.000214291	0.00906569	expressed protein
	228	LOC_Os10g38040	31.5734	1.21104	7.31321e-05	0.00396599	lysM domain containing protein
	229	LOC_Os10g38870	44.8605	1.58443	9.64724e-06	0.00081201	heavy metal-associated domain containing protein
	230	LOC_Os10g39700	50.7398	1.54854	1.20611e-05	0.000967933	CHIT15 - Chitinase family protein precursor
	231	LOC_Os10g40934	262.717	1.04393	6.00922e-05	0.00341947	flavonol synthase/flavanone 3-hydroxylase
	232	LOC_Os10g41550	202.102	1.41409	0.000877023	0.0250117	beta-amylase
	233	LOC_Os11g03280	10.0552	1.96858	0.00174876	0.0401793	transposon protein, unclassified
	234	LOC_Os11g05170	279.409	1.57431	6.43468e-06	0.000590845	expressed protein
	235	LOC_Os11g40590	7922.92	1.11823	6.47649e-11	3.13864e-08	glycine-rich domain containing protein, DUF1399 containing protein
	236	LOC_Os11g42200	82.8017	3.0426	1.4253e-11	8.22636e-09	laccase precursor protein
	237	LOC_Os11g47809	414.772	1.32772	0.000113634	0.00557611	metallothionein
	238	LOC_Os12g03040	51.4536	1.1568	0.00175197	0.0401793	no apical meristem protein
	239	LOC_Os12g05690	11.0399	2.55265	4.62217e-05	0.00278945	expressed protein
	240	LOC_Os12g08760	541.454	1.51045	0.000374411	0.0135991	carboxyvinyl-carboxyphosphonate phosphorylmutase
	241	LOC_Os12g13800	25.3251	2.05259	0.00222373	0.0474817	O-methyltransferase
	242	LOC_Os12g15530	54.7057	2.55715	2.65928e-08	6.46584e-06	retrotransposon protein, unclassified
	243	LOC_Os12g15680	10.885	2.75824	0.000201566	0.00863279	laccase precursor protein
	244	LOC_Os12g16720	78.8523	1.19056	3.38609e-07	5.22583e-05	tryptamine 5-hydroxylase-like, CYP71P1
	245	LOC_Os12g16880	135.302	4.93522	4.42838e-07	6.46677e-05	PROLM27 - Prolamin precursor
	246	LOC_Os12g16890	33473.1	2.44424	1.11171e-07	2.13882e-05	PROLM28 - Prolamin precursor
	247	LOC_Os12g17030	1035.39	1.52856	0.000198823	0.00857592	PROLM30 - Prolamin precursor
	248	LOC_Os12g26290	26.9558	2.17875	0.00177322	0.0404751	alpha-DOX2
	249	LOC_Os12g29400	105.539	1.02043	0.00137909	0.0341476	ABA-responsive protein, GRAM domain containing protein
	250	LOC_Os12g29950	79.1921	1.22757	1.04951e-07	2.05172e-05	nitrate chloride transporter, nodulin
	251	LOC_Os12g38720	14.623	1.44001	0.00225468	0.0478597	expressed protein
	252	LOC_Os12g41140	1898.9	1.09495	6.33002e-05	0.00356023	expressed protein
	253	LOC_Os12g42900	40.8559	1.49742	0.00221787	0.0474104	lysine-rich arabinogalactan protein 19 precursor
Down-regulated	1	LOC_Os01g01890	93.5609	-1.12056	0.000692402	0.0210861	expressed protein
	2	LOC_Os01g04260	451.172	-1.20942	0.000282837	0.0109202	fatty acid hydroxylase
	3	LOC_Os01g06580	65.8138	-1.39274	0.000987947	0.0272146	fasciclin domain containing protein
	4	LOC_Os01g06836	16.9467	-1.41604	0.00137497	0.0340946	disease resistance protein SlVe2 precursor
	5	LOC_Os01g09030	185.189	-1.07844	4.3072e-09	1.25796e-06	2-aminoethanethiol dioxygenase
	6	LOC_Os01g10900	17.3062	-1.51614	0.00151631	0.0367069	leucine-rich repeat receptor-like protein kinase (LRR-RLK), MRH1
	7	LOC_Os01g12030	152.701	-1.80649	0.00124589	0.0319622	endoglucanase precursor
	8	LOC_Os01g16140	61.9699	-1.14224	0.00227907	0.0482086	expressed protein
	9	LOC_Os01g16450	382.035	-1.25574	8.33554e-07	0.000108054	peroxidase precursor
	10	LOC_Os01g17214	41.318	-1.18876	0.00124283	0.0319622	major facilitator superfamily antiporter
	11	LOC_Os01g18050	1477.44	-1.14146	0.000384239	0.013799	tubulin/FtsZ domain containing protein
	12	LOC_Os01g19820	105.089	-2.40596	2.40406e-24	1.03975e-20	universal stress protein domain containing protein
	13	LOC_Os01g21590	148.151	-2.04578	9.2202e-19	1.71928e-15	homeodomain
	14	LOC_Os01g22780	59.0858	-1.52829	0.000179082	0.00785015	GDSL-like lipase/acylhydrolase
	15	LOC_Os01g27360	45.4605	-1.28668	0.000159213	0.00718713	glutathione S-transferase
	16	LOC_Os01g28300	127.347	-2.22797	1.29216e-16	1.64859e-13	OsFBX7 - F-box domain containing protein
	17	LOC_Os01g33350	232.156	-1.65234	0.00110111	0.0292035	zinc-binding protein
	18	LOC_Os01g33370	38.0023	-3.47233	4.86615e-08	1.05322e-05	zinc-binding protein
	19	LOC_Os01g36580	82.2279	-1.52908	3.22112e-12	2.00213e-09	auxin-induced protein 5NG4
	20	LOC_Os01g39600	59.4862	-1.0092	4.62394e-05	0.00278945	expressed protein
	21	LOC_Os01g48040	11.7817	-1.71652	0.000901631	0.0253858	S-locus-like receptor protein kinase
	22	LOC_Os01g50820	14.7901	-1.45717	0.000821484	0.0239346	transporter, major facilitator family
	23	LOC_Os01g53430	28.9329	-2.12462	7.6384e-06	0.000666052	anthocyanidin 5,3-O-glucosyltransferase
	24	LOC_Os01g53880	55.3332	-1.41247	0.00153647	0.0369499	OsIAA6 - Auxin-responsive Aux/IAA gene family member
	25	LOC_Os01g55150	32.5556	-1.65416	0.000260411	0.0103997	bZIP transcription factor domain containing protein
	26	LOC_Os01g55450	130.996	-1.29989	0.000274053	0.0107671	CAMK_KIN1/SNF1/Nim1_like1 - CAMK includes calcium/calmodulin depedent protein kinases
	27	LOC_Os01g58550	226.181	-1.13256	0.00106125	0.0283323	methyladenine glycosylase
	28	LOC_Os01g58590	61.1003	-1.84467	0.00177016	0.0404598	expressed protein
	29	LOC_Os01g59150	2282.63	-1.5486	0.000143145	0.00663101	tubulin/FtsZ domain containing protein
	30	LOC_Os01g59680	36.7248	-1.68729	0.000195183	0.00844898	NHL25
	31	LOC_Os01g65110	46.8682	-1.08726	0.000400928	0.0142297	POT family protein
	32	LOC_Os01g65440	55.2665	-1.1352	0.00113062	0.0297014	universal stress protein domain containing protein
	33	LOC_Os01g65830	552.706	-2.67731	4.83046e-17	6.88796e-14	acyl-desaturase, chloroplast precursor
	34	LOC_Os01g70680	332.029	-1.88818	5.23687e-05	0.00305161	DEF1 - Defensin and Defensin-like DEFL family
	35	LOC_Os01g72700	104.656	-1.23126	0.000282904	0.0109202	expressed protein
	36	LOC_Os02g02120	58.0465	-1.21894	6.64229e-06	0.000605322	OsWAK11 - OsWAK receptor-like protein kinase
	37	LOC_Os02g03210	102.138	-1.12521	0.000907941	0.0254493	FAD-binding and arabino-lactone oxidase domains containing protein
	38	LOC_Os02g04190	45.3899	-1.6979	6.44261e-10	2.51896e-07	THION23 - Plant thionin family protein precursor
	39	LOC_Os02g14890	20.4864	-1.16979	0.000800887	0.0235611	expressed protein
	40	LOC_Os02g15560	149.011	-2.67086	8.91759e-06	0.000758495	transposon protein, Mutator sub-class
	41	LOC_Os02g15710	165.759	-1.92684	0.000316021	0.0119325	plastocyanin-like domain containing protein
	42	LOC_Os02g17710	12.4227	-1.65365	0.000302711	0.0115197	receptor-like protein kinase 5 precursor
	43	LOC_Os02g18410	369.004	-1.71666	8.38007e-14	7.00487e-11	salt stress root protein RS1
	44	LOC_Os02g18690	59.0171	-1.50058	0.000718595	0.0216917	BURP domain containing protein
	45	LOC_Os02g21340	82.9202	-1.53525	8.09214e-08	1.62117e-05	ABC-2 type transporter family protein
	46	LOC_Os02g26210	81.797	-1.0256	0.00152485	0.0367069	flowering promoting factor-like 1
	47	LOC_Os02g30240	41.8533	-1.94553	0.00191125	0.0426618	expressed protein
	48	LOC_Os02g31230	10.5388	-1.71513	0.00105568	0.0283125	expressed protein
	49	LOC_Os02g33630	179.544	-1.23118	0.00058964	0.0189061	WD domain, G-beta repeat domain containing protein
	50	LOC_Os02g37070	33.2062	-2.16777	2.69334e-05	0.00181864	expressed protein
	51	LOC_Os02g39640	33.7506	-1.09783	0.00039675	0.0141228	expressed protein
	52	LOC_Os02g49160	54.5045	-1.09035	9.98264e-05	0.00505197	OsIAA8 - Auxin-responsive Aux/IAA gene family member
	53	LOC_Os02g50140	168.456	-1.74382	0.000737739	0.0221057	caleosin related protein
	54	LOC_Os02g52040	117.569	-1.16346	1.77982e-06	0.000204477	phosphate-induced protein 1 conserved region domain containing protein
	55	LOC_Os02g52550	31.0343	-1.45456	0.000354196	0.0130487	uncharacterized Cys-rich domain containing protein
	56	LOC_Os02g54390	61.0617	-1.66815	3.42769e-07	5.22583e-05	hypro1
	57	LOC_Os02g55040	11.4235	-2.03199	0.000159078	0.00718713	expressed protein
	58	LOC_Os02g56820	38.7259	-1.20932	2.12508e-06	0.000234155	OsFBX69 - F-box domain containing protein
	59	LOC_Os02g57090	25.9063	-1.63258	1.45008e-06	0.000169813	anthranilate phosphoribosyltransferase
	60	LOC_Os02g58210	109.137	-2.23166	4.40662e-07	6.46677e-05	jmjC domain containing protein
	61	LOC_Os03g02750	385.179	-1.72969	7.30036e-05	0.00396599	OsSub25 - Putative Subtilisin homologue
	62	LOC_Os03g04350	14.43	-2.59423	2.80864e-06	0.000294737	expressed protein
	63	LOC_Os03g05334	77.7459	-1.63195	0.000342444	0.0126736	expressed protein
	64	LOC_Os03g07450	25.8832	-1.36784	0.000286303	0.0109814	homeobox associated leucine zipper
	65	LOC_Os03g08460	119.897	-1.76717	6.3497e-11	3.13864e-08	AP2 domain containing protein
	66	LOC_Os03g08790	129.768	-1.37112	0.000597838	0.0190186	aspartic proteinase nepenthesin precursor
	67	LOC_Os03g12140	184.34	-1.18757	2.79931e-05	0.00188495	glucan endo-1,3-beta-glucosidase precursor
	68	LOC_Os03g12510	33.3192	-1.94376	1.17504e-07	2.24284e-05	non-symbiotic hemoglobin 2
	69	LOC_Os03g14560	30.8505	-1.16519	4.38843e-05	0.00267959	cytochrome P450
	70	LOC_Os03g16610	141.413	-1.07268	9.86678e-06	0.000821927	laccase precursor protein
	71	LOC_Os03g17680	58.6416	-1.33182	1.53222e-07	2.73106e-05	expressed protein
	72	LOC_Os03g19200	78.2286	-1.17851	0.000330234	0.0123157	DNAJ heat shock N-terminal domain-containing protein
	73	LOC_Os03g21310	25.4192	-2.00756	6.9139e-08	1.42034e-05	ulp1 protease family, C-terminal catalytic domain containing protein
	74	LOC_Os03g45920	346.659	-1.12095	0.000906221	0.0254493	tubulin/FtsZ domain containing protein
	75	LOC_Os03g46910	42.7781	-1.17675	0.000455617	0.0155121	pyruvate kinase
	76	LOC_Os03g48370	44.8511	-1.09206	3.44691e-05	0.00221636	disease resistance RPP13-like protein 1
	77	LOC_Os03g49524	14.1643	-2.1181	0.00105817	0.0283125	anthocyanidin 3-O-glucosyltransferase
	78	LOC_Os03g51150	37.6862	-1.04266	0.000403768	0.0142887	expressed protein
	79	LOC_Os03g51530	16.5438	-1.3958	0.00122324	0.0315971	expressed protein
	80	LOC_Os03g52650	54.333	-1.45461	0.0019723	0.043583	syntaxin-related protein
	81	LOC_Os03g52940	19.5299	-1.32453	0.000212652	0.00902786	expressed protein
	82	LOC_Os03g55290	1001.12	-1.00338	8.77391e-05	0.00455435	GASR3 - Gibberellin-regulated GASA/GAST/Snakin family protein precursor
	83	LOC_Os03g56820	340.704	-1.37604	2.96923e-06	0.000308915	fatty acid hydroxylase
	84	LOC_Os03g58400	25.1703	-1.28292	0.00120046	0.0311567	C-5 cytosine-specific DNA methylase
	85	LOC_Os03g58880	34.4919	-1.90566	4.75749e-08	1.03898e-05	oxidoreductase
	86	LOC_Os03g58890	179.736	-1.61997	1.8614e-23	6.44603e-20	oxidoreductase
	87	LOC_Os03g59570	28.2642	-1.29331	0.000221507	0.00930596	IPP transferase
	88	LOC_Os04g03120	12.1833	-1.50882	0.00141179	0.0348151	retrotransposon protein, unclassified
	89	LOC_Os04g13480	47.4426	-1.87419	0.000282606	0.0109202	response regulator receiver domain containing protein
	90	LOC_Os04g17660	178.441	-1.71589	1.06257e-16	1.43098e-13	rhodanese-like domain containing protein
	91	LOC_Os04g18030	112.136	-1.17212	7.63549e-06	0.000666052	Sec1 family transport protein
	92	LOC_Os04g20290	10.1559	-2.32835	0.000545476	0.0177489	retrotransposon protein, unclassified
	93	LOC_Os04g28120	823.064	-1.17596	0.0018235	0.0412346	response regulator receiver domain containing protein
	94	LOC_Os04g33630	106.073	-1.40947	0.000131641	0.00623689	2Fe-2S iron-sulfur cluster binding domain containing protein
	95	LOC_Os04g33740	562.748	-1.20555	1.3415e-05	0.00105445	glycosyl hydrolases
	96	LOC_Os04g35270	55.9447	-1.55866	0.00191071	0.0426618	alpha-1,4-fucosyltransferase
	97	LOC_Os04g39100	136.409	-1.02639	0.000374746	0.0135991	peroxidase precursor
	98	LOC_Os04g39610	59.2504	-1.65756	1.69908e-05	0.00127122	glycerophosphoryl diester phosphodiesterase family protein
	99	LOC_Os04g41970	85.6305	-1.15694	0.000131371	0.00623689	endoglucanase
	100	LOC_Os04g43210	108.229	-1.16137	3.16139e-07	5.00884e-05	transporter family protein
	101	LOC_Os04g45270	72.0078	-1.28814	1.59612e-07	2.8242e-05	aspartyl protease family protein
	102	LOC_Os04g46110	11.4698	-3.02391	0.00191952	0.0428068	fibroin heavy chain precursor
	103	LOC_Os04g46880	1096.02	-1.03016	0.000670559	0.0206357	transporter, major facilitator family
	104	LOC_Os04g51340	60.6815	-1.48208	1.05299e-08	2.86805e-06	pectinacetylesterase domain containing protein
	105	LOC_Os04g54240	336.423	-1.23749	2.00104e-11	1.07794e-08	wound induced protein
	106	LOC_Os04g54300	193.579	-1.23798	6.83051e-07	9.1988e-05	wound induced protein
	107	LOC_Os04g54310	82.1604	-1.55188	7.00974e-06	0.000629344	expressed protein
	108	LOC_Os05g01960	87.0756	-1.08649	2.22241e-07	3.66486e-05	expressed protein
	109	LOC_Os05g08770	218.075	-1.55991	6.14234e-08	1.30611e-05	uncharacterized protein At4g06744 precursor
	110	LOC_Os05g12320	27.2706	-1.84827	1.82746e-05	0.00134648	nodulin MtN3 family protein
	111	LOC_Os05g12580	117.584	-1.926	1.00846e-05	0.000833345	expressed protein
	112	LOC_Os05g20020	100.891	-1.23817	1.5323e-06	0.000177725	polygalacturonase
	113	LOC_Os05g25260	98.5887	-1.08329	7.5203e-05	0.00404212	AP2 domain containing protein
	114	LOC_Os05g31380	15.4605	-1.42438	0.00182209	0.0412346	GRAS family transcription factor containing protein
	115	LOC_Os05g32460	31.1841	-2.17459	2.29495e-06	0.000249471	VQ domain containing protein
	116	LOC_Os05g34170	462.313	-1.05269	4.81884e-05	0.00284911	tubulin/FtsZ domain containing protein
	117	LOC_Os05g35760	25.6136	-1.18858	0.000675625	0.0206934	serine/threonine-protein kinase SAPK4
	118	LOC_Os05g45860	49.9756	-1.00043	0.00212119	0.0459793	glucan endo-1,3-beta-glucosidase precursor
	119	LOC_Os05g48560	156.966	-1.52289	0.000135749	0.00635367	expressed protein
	120	LOC_Os05g51610	18.9494	-1.81778	0.00106975	0.0284964	sodium/calcium exchanger protein
	121	LOC_Os06g01960	52.6522	-1.57591	0.00150945	0.0366639	retrotransposon protein, unclassified
	122	LOC_Os06g02780	204.748	-1.39903	0.0009469	0.0263534	aspartic protease
	123	LOC_Os06g03520	64.8197	-1.54559	4.57182e-08	1.01675e-05	DUF581 domain containing protein
	124	LOC_Os06g04930	1828.49	-1.81949	3.52459e-07	5.3068e-05	expressed protein
	125	LOC_Os06g04990	650.356	-2.96328	1.47534e-30	1.78818e-26	early nodulin 93 ENOD93 protein
	126	LOC_Os06g05000	216.73	-2.55875	1.60345e-12	1.05052e-09	early nodulin 93 ENOD93 protein
	127	LOC_Os06g05010	81.5192	-2.95998	4.22339e-10	1.70632e-07	early nodulin 93 ENOD93 protein
	128	LOC_Os06g05020	180.696	-3.64479	6.3039e-23	1.91016e-19	early nodulin 93 ENOD93 protein
	129	LOC_Os06g10420	16.7924	-1.50183	0.000258178	0.0103548	nitrilase
	130	LOC_Os06g10600	36.0186	-1.17282	6.18128e-05	0.00349278	homeobox and START domains containing protein
	131	LOC_Os06g15480	136.966	-1.20314	0.000596817	0.0190111	transcription factor
	132	LOC_Os06g36920	26.6132	-1.1694	0.00240384	0.0499756	cytochrome P450
	133	LOC_Os06g43910	11.9688	-1.74816	0.00113091	0.0297014	two-component response regulator
	134	LOC_Os06g45990	95.7323	-1.31777	0.000776918	0.0230387	patellin-5
	135	LOC_Os06g47930	31.1976	-1.09172	0.00161119	0.03803	expressed protein
	136	LOC_Os06g48030	191.049	-1.31572	1.92758e-06	0.000217333	peroxidase precursor
	137	LOC_Os06g49420	23.0221	-1.26293	0.000230978	0.00949007	retrotransposon protein, unclassified
	138	LOC_Os06g49770	53.1226	-1.49629	0.00203477	0.0445572	LTPL86 - Protease inhibitor/seed storage/LTP family protein precursor
	139	LOC_Os07g01540	172.808	-1.37947	4.19807e-05	0.00259827	Ser/Thr protein phosphatase family protein
	140	LOC_Os07g01620	684.133	-1.79966	0.000331413	0.0123407	dirigent
	141	LOC_Os07g02192	40.9489	-1.21772	0.00167675	0.0391686	expressed protein
	142	LOC_Os07g09020	311.503	-1.0997	4.81468e-06	0.000459499	argonaute
	143	LOC_Os07g09490	29.7473	-1.54434	7.08203e-07	9.48483e-05	ATPase
	144	LOC_Os07g09630	59.1538	-2.06601	8.05085e-07	0.000105492	oxidoreductase
	145	LOC_Os07g18610	18.1362	-2.8832	7.69666e-06	0.000668726	OsFBLD7 - F-box, LRR and FBD domain containing protein
	146	LOC_Os07g26410	21.4603	-2.10703	0.00194934	0.0433037	retrotransposon protein, Ty3-gypsy subclass
	147	LOC_Os07g26660	160.361	-1.67046	2.28735e-08	5.7758e-06	aquaporin protein
	148	LOC_Os07g32730	51.8235	-1.01076	0.000125099	0.0060151	DNA repair protein rhp16
	149	LOC_Os07g36690	41.6034	-2.1122	0.000378276	0.0136862	CSLF2 - cellulose synthase-like family F; beta1,3;1,4 glucan synthase
	150	LOC_Os07g37850	585.908	-1.21629	0.00131446	0.0330538	expressed protein
	151	LOC_Os07g39020	253.614	-1.70394	0.000360465	0.0132394	OsSub53 - Putative Subtilisin homologue
	152	LOC_Os07g46780	62.424	-1.01347	4.9636e-06	0.000469525	tyrosine-specific transport protein
	153	LOC_Os08g03420	203.715	-1.68861	2.71195e-14	2.52847e-11	kelch repeat protein
	154	LOC_Os08g06810	14.616	-2.02332	9.20928e-05	0.00474983	expressed protein
	155	LOC_Os08g07490	28.7643	-1.92173	6.19655e-08	1.30618e-05	expressed protein
	156	LOC_Os08g08100	29.4777	-2.34264	2.0074e-09	6.23863e-07	expressed protein
	157	LOC_Os08g10310	58.607	-1.84063	1.35186e-09	4.55239e-07	SHR5-receptor-like kinase
	158	LOC_Os08g17160	649.759	-1.65223	0.000608559	0.0193343	plastocyanin-like domain containing protein
	159	LOC_Os08g26840	31.881	-1.15007	0.000127137	0.00607251	plant protein of unknown function domain containing protein
	160	LOC_Os08g33280	27.4814	-2.15615	2.60028e-07	4.25902e-05	ulp1 protease family, C-terminal catalytic domain containing protein
	161	LOC_Os08g35110	48.3049	-1.69063	0.00132118	0.0331884	OsSAUR33 - Auxin-responsive SAUR gene family member
	162	LOC_Os08g36860	408.241	-1.06986	9.91845e-05	0.00502998	cytochrome P450
	163	LOC_Os08g37840	38.8343	-1.00881	0.000279999	0.0109202	phosphate-induced protein 1 conserved region domain containing protein
	164	LOC_Os08g38170	45.0928	-2.05363	0.000533136	0.017394	methyladenine glycosylase
	165	LOC_Os08g40290	44.8616	-2.42965	4.91405e-07	7.03275e-05	retrotransposon protein, unclassified
	166	LOC_Os08g42030	35.9233	-1.04077	0.000460389	0.0156306	peroxidase precursor
	167	LOC_Os08g42750	108.055	-1.36712	0.000102375	0.00514872	CAMK_CAMK_like7 - CAMK includes calcium/calmodulin depedent protein kinases
	168	LOC_Os08g42890	257.133	-1.86304	0.00233927	0.0491783	pectinesterase inhibitor domain containing protein
	169	LOC_Os08g43490	35.9036	-1.04155	0.000250536	0.0101527	heat shock protein DnaJ
	170	LOC_Os09g08300	17.1355	-2.67917	1.85358e-07	3.14214e-05	expressed protein
	171	LOC_Os09g11390	12.4314	-2.13437	0.00208153	0.0453766	transposon protein, unclassified
	172	LOC_Os09g11790	28.107	-1.8278	0.00133966	0.0334791	DEFL14 - Defensin and Defensin-like DEFL family
	173	LOC_Os09g19280	12.5202	-1.99076	0.00235185	0.0493176	retrotransposon protein, unclassified
	174	LOC_Os09g19290	38.8476	-1.64214	0.000280206	0.0109202	retrotransposon protein, unclassified
	175	LOC_Os09g20000	36.399	-1.43069	7.51396e-05	0.00404212	heavy metal-associated domain containing protein
	176	LOC_Os09g25060	56.4569	-2.26613	6.01287e-06	0.00055846	WRKY76
	177	LOC_Os09g25490	248.93	-1.34449	0.000721474	0.0217258	CESA9 - cellulose synthase
	178	LOC_Os09g28120	15.6367	-1.68026	0.000881176	0.0250524	OsFBX330 - F-box domain containing protein
	179	LOC_Os09g30446	24.6545	-1.23672	0.000619146	0.0195426	transporter, monovalent cation:proton antiporter-2 family
	180	LOC_Os09g31350	19.1127	-1.92913	0.000642416	0.0200681	expressed protein
	181	LOC_Os09g32470	33.0413	-1.48784	3.30159e-06	0.000337696	membrane protein
	182	LOC_Os09g33940	494.12	-1.60321	0.00016918	0.00755266	expressed protein
	183	LOC_Os09g35600	13.3403	-2.57519	0.000218785	0.00920757	MATE domain containing protein
	184	LOC_Os09g35890	45.3609	-1.06347	0.00129448	0.032721	kinesin motor domain containing protein
	185	LOC_Os09g38000	10.8063	-2.74785	0.000413952	0.0145429	no apical meristem protein
	186	LOC_Os10g01650	34.7691	-1.07015	0.00131174	0.0330197	transferase family protein
	187	LOC_Os10g04290	23.1582	-1.21287	0.00213662	0.0462032	transposon protein, CACTA, En/Spm sub-class
	188	LOC_Os10g05970	42.536	-2.87053	0.00108464	0.0287981	POEI12 - Pollen Ole e I allergen and extensin family protein precursor
	189	LOC_Os10g07290	16.2375	-2.23697	1.66225e-05	0.00124751	glycosyl hydrolases family 17
	190	LOC_Os10g11889	24.9456	-1.73306	0.000225717	0.00936237	expressed protein
	191	LOC_Os10g25060	131.173	-1.26122	9.29623e-07	0.000118605	expressed protein
	192	LOC_Os10g26150	59.8777	-1.01077	0.000482993	0.0163507	expressed protein
	193	LOC_Os10g26500	12.6031	-1.93105	0.000423309	0.0148073	homeobox associated leucine zipper
	194	LOC_Os10g26700	91.5989	-1.94871	0.00019874	0.00857592	YGL010w
	195	LOC_Os10g30550	63.0513	-1.07457	1.50246e-05	0.00116361	tRNA methyltransferase
	196	LOC_Os10g31990	30.6965	-1.17887	0.00152452	0.0367069	retrotransposon protein, unclassified
	197	LOC_Os10g32980	291.821	-1.40098	4.75777e-05	0.00283379	CESA7 - cellulose synthase
	198	LOC_Os10g33900	43.8179	-1.00592	0.00202397	0.0443975	possible lysine decarboxylase domain containing protein
	199	LOC_Os10g37160	11.9091	-2.9762	6.77836e-06	0.000613113	transposon protein, unclassified
	200	LOC_Os10g37540	46.7939	-2.06715	0.00158426	0.0376142	OsFBDUF48 - F-box and DUF domain containing protein
	201	LOC_Os10g38080	296.095	-1.58464	1.97505e-11	1.07794e-08	OsSub61 - Putative Subtilisin homologue
	202	LOC_Os10g40614	52.4198	-1.33072	3.81661e-05	0.00240933	LTPL147 - Protease inhibitor/seed storage/LTP family protein precursor
	203	LOC_Os10g40810	32.7634	-1.2298	0.00198129	0.0437075	GATA zinc finger domain containing protein
	204	LOC_Os10g41230	28.4503	-1.17339	0.000180759	0.0078955	homeobox associated leucine zipper
	205	LOC_Os10g41430	13.3163	-1.67938	0.00187953	0.0421476	cyclin
	206	LOC_Os11g02080	463.369	-1.5123	1.10956e-22	2.98854e-19	expressed protein
	207	LOC_Os11g03230	11.5963	-1.88692	0.000415968	0.0145926	nucleoside-triphosphatase
	208	LOC_Os11g04000	522.434	-1.99869	4.27195e-05	0.00261506	expressed protein
	209	LOC_Os11g08200	171.43	-1.53838	0.00211692	0.0459411	eukaryotic aspartyl protease domain containing protein
	210	LOC_Os11g10510	444.146	-1.68082	2.5768e-08	6.4396e-06	dehydrogenase
	211	LOC_Os11g11430	274.829	-1.33822	2.07787e-06	0.000232118	OsIAA29 - Auxin-responsive Aux/IAA gene family member
	212	LOC_Os11g11960	71.0876	-1.43298	5.96964e-05	0.00340494	disease resistance protein RPM1
	213	LOC_Os11g11990	20.9814	-1.01189	0.00234115	0.0491783	NB-ARC domain containing protein
	214	LOC_Os11g14880	210.557	-1.66631	4.62588e-05	0.00278945	LTPL32 - Protease inhibitor/seed storage/LTP family protein precursor
	215	LOC_Os11g18940	72.2634	-1.00521	0.0022852	0.048296	WW domain containing protein
	216	LOC_Os11g26880	91.1942	-1.09508	0.00190808	0.0426618	RALFL14 - Rapid ALkalinization Factor RALF family protein precursor
	217	LOC_Os11g32080	14.029	-2.0029	0.000242163	0.0098826	expressed protein
	218	LOC_Os11g32650	168.553	-1.22617	0.000320731	0.0120727	chalcone synthase
	219	LOC_Os11g38010	75.7922	-1.22998	0.00127468	0.0324915	targeting protein for Xklp2
	220	LOC_Os11g40970	27.076	-2.30634	7.15719e-05	0.00392528	receptor-like protein kinase precursor
	221	LOC_Os11g41034	21.6337	-2.69338	0.000147276	0.00672339	expressed protein
	222	LOC_Os11g45990	91.0547	-3.68568	3.64701e-10	1.52426e-07	von Willebrand factor type A domain containing protein
	223	LOC_Os11g46000	107.945	-3.59718	7.12923e-13	4.9377e-10	von Willebrand factor type A domain containing protein
	224	LOC_Os12g02040	451.199	-1.27736	3.58204e-10	1.52337e-07	hypoxia-responsive family protein
	225	LOC_Os12g02970	71.6004	-1.30749	7.71402e-05	0.00412794	RNA binding protein
	226	LOC_Os12g03830	82.2349	-1.41041	3.92405e-06	0.000391453	major facilitator superfamily antiporter
	227	LOC_Os12g09540	25.2588	-1.94095	5.1342e-05	0.00300624	phosphoribosylamine--glycine ligase
	228	LOC_Os12g13030	11.0033	-2.02149	0.00050845	0.016884	OsFTL7 FT-Like7 homologous to Flowering Locus T gene; contains Pfam profile PF01161: Phosphatidylethanolamine-binding protein
	229	LOC_Os12g16080	25.9983	-1.63957	7.62653e-06	0.000666052	expressed protein
	230	LOC_Os12g22680	91.789	-1.35945	1.91755e-05	0.0014001	histone H3
	231	LOC_Os12g24320	26.6856	-1.31571	0.000306507	0.0116458	ATPase 3
	232	LOC_Os12g28770	251.6	-1.00978	2.40942e-06	0.000260745	POEI19 - Pollen Ole e I allergen and extensin family protein precursor
	233	LOC_Os12g35610	182.869	-1.5063	3.10307e-06	0.000321459	respiratory burst oxidase
	234	LOC_Os12g36910	140.814	-1.27357	1.42699e-07	2.62059e-05	calmodulin binding protein
	235	LOC_Os12g39700	21.3656	-1.75508	7.27496e-05	0.00396599	retrotransposon protein, unclassified
	236	LOC_Os12g40300	37.1141	-1.0965	4.69641e-05	0.00281796	SKP1
	237	LOC_Os12g40750	78.8414	-1.00785	3.66068e-05	0.00231885	pectinesterase inhibitor domain containing protein
	238	LOC_Os12g42860	582.265	-1.30294	2.57352e-24	1.03975e-20	2-aminoethanethiol dioxygenase
