# Supplementary material for: Transcriptional Changes in the Developing Rice Seeds Under Salt Stress Suggest Targets for Manipulating Seed Quality
Source: Front Plant Sci. 2021 Nov 8;12:748273. doi: 10.3389/fpls.2021.748273 (PMC8606889; doi:10.3389/fpls.2021.748273)
Supplement: Supplementary file 1 [file Data_Sheet_1.zip › Supplementary Table 4.XLSX]

## Sheet: TFs
Supplementary Table 4. Transcription factors detected from developing seeds of Samgwang, a japonica rice cultivar, under salt stress through RNA-seq.
Transcription factors	Gene ID	Putative Function	GOSlim ID	GO Name	Type	base Mean	Fold change	p-Value	Adjusted p-value
APETALA2/ERF	LOC_Os05g49700#	AP2 domain containing protein	GO:0003677	DNA binding	Molecular Function	15.5465	1.99387	4.13438e-06	0.000407405
			GO:0003700	sequence-specific DNA binding transcription factor activity	Molecular Function
			GO:0005634	nucleus	Cellular Component
			GO:0008150	biological_process	Biological Process
			GO:0009058	biosynthetic process	Biological Process
			GO:0006139	nucleobase, nucleoside, nucleotide and nucleic acid metabolic process	Biological Process
	LOC_Os03g08460^	AP2 domain containing protein	GO:0003677	DNA binding	Molecular Function	119.897	-1.76717	6.3497e-11	3.13864e-08
			GO:0003700	sequence-specific DNA binding transcription factor activity	Molecular Function
			GO:0005634	nucleus	Cellular Component
			GO:0006950	response to stress	Biological Process
			GO:0009987	cellular process	Biological Process
			GO:0009719	response to endogenous stimulus	Biological Process
			GO:0007165	signal transduction	Biological Process
			GO:0009058	biosynthetic process	Biological Process
			GO:0006139	nucleobase, nucleoside, nucleotide and nucleic acid metabolic process	Biological Process
	LOC_Os05g25260	AP2 domain containing protein	GO:0003677	DNA binding	Molecular Function	98.5887	-1.08329	7.5203e-05	0.00404212
			GO:0005515	protein binding	Molecular Function
			GO:0003700	sequence-specific DNA binding transcription factor activity	Molecular Function
			GO:0005634	nucleus	Cellular Component
			GO:0000003	reproduction	Biological Process
			GO:0009791	post-embryonic development	Biological Process
			GO:0009790	embryo development	Biological Process
			GO:0009058	biosynthetic process	Biological Process
			GO:0006139	nucleobase, nucleoside, nucleotide and nucleic acid metabolic process	Biological Process
			GO:0006810	transport	Biological Process
			GO:0009987	cellular process	Biological Process
			GO:0007275	multicellular organismal development	Biological Process
GRAS	LOC_Os05g31380	GRAS family transcription factor containing protein	GO:0003700	sequence-specific DNA binding transcription factor activity	Molecular Function	15.4605	-1.42438	0.00182209	0.0412346
			GO:0005634	nucleus	Cellular Component
			GO:0009058	biosynthetic process	Biological Process
			GO:0006139	nucleobase, nucleoside, nucleotide and nucleic acid metabolic process	Biological Process
			GO:0009719	response to endogenous stimulus	Biological Process
bHLH	LOC_Os02g45170	helix-loop-helix DNA-binding protein	GO:0005515	protein binding	Molecular Function	130.478	1.12023	0.000255627	0.0102934
			GO:0003700	sequence-specific DNA binding transcription factor activity	Molecular Function
			GO:0005634	nucleus	Cellular Component
			GO:0009058	biosynthetic process	Biological Process
			GO:0006139	nucleobase, nucleoside, nucleotide and nucleic acid metabolic process	Biological Process
			GO:0007275	multicellular organismal development	Biological process
			GO:0009653	anatomical structure morphogenesis	Biological Process
			GO:0030154	cell differentiation	Biological Process
	LOC_Os09g28210	bHelix-loop-helix transcription factor	GO:0003700	sequence-specific DNA binding transcription factor activity	Molecular Function	21.0985	3.26661	1.98072e-12	1.26354e-09
			GO:0005634	nucleus	Cellular Component
			GO:0009908	flower development	Biological Process
			GO:0009058	biosynthetic process	Biological Process
			GO:0006139	nucleobase, nucleoside, nucleotide and nucleic acid metabolic process	Biological Process
			GO:0009653	anatomical structure morphogenesis	Biological Process
MYB	LOC_Os04g42950	MYB family transcription factor	GO:0003677	DNA binding	Molecular Function	36.8477	1.68844	1.25959e-08	3.39263e-06
			GO:0003700	sequence-specific DNA binding transcription factor activity	Molecular Function
			GO:0009058	biosynthetic process	Biological Process
			GO:0006139	nucleobase, nucleoside, nucleotide and nucleic acid metabolic process	Biological Process
	LOC_Os01g64360	MYB family transcription factor	GO:0003677	DNA binding	Molecular Function	128.529	1.07367	0.000166322	0.00748018
			GO:0003700	sequence-specific DNA binding transcription factor activity	Molecular Function
			GO:0009058	biosynthetic process	Biological Process
			GO:0006139	nucleobase, nucleoside, nucleotide and nucleic acid metabolic process	Biological Process
	LOC_Os01g09640	MYB family transcription factor	GO:0003700	sequence-specific DNA binding transcription factor activity	Molecular Function	53.9974	1.20423	5.25817e-05	0.00305667
			GO:0003676	nucleic acid binding	Molecular Function
			GO:0003677	DNA binding	Molecular Function
			GO:0009058	biosynthetic process	Biological Process
			GO:0006139	nucleobase, nucleoside, nucleotide and nucleic acid metabolic process	Biological Process
	LOC_Os01g74410	MYB family transcription factor	GO:0003677	DNA binding	Molecular Function	16.2385	2.07624	0.0014243	0.0350522
			GO:0003700	sequence-specific DNA binding transcription factor activity	Molecular Function
			GO:0005634	nucleus	Cellular Component
			GO:0008150	biological_process	Biological Process
			GO:0009058	biosynthetic process	Biological Process
			GO:0006139	nucleobase, nucleoside, nucleotide and nucleic acid metabolic process	Biological Process
NAC	LOC_Os05g34310	no apical meristem protein	GO:0003700	sequence-specific DNA binding transcription factor activity	Molecular Function	2628.31	1.03415	8.03643e-38	1.94811e-33
			GO:0005575	cellular_component	Cellular Component
			GO:0009058	biosynthetic process	Biological Process
			GO:0006139	nucleobase, nucleoside, nucleotide and nucleic acid metabolic process	Biological Process
			GO:0007275	multicellular organismal development	Biological Process
	LOC_Os09g38000	no apical meristem protein	GO:0003700	sequence-specific DNA binding transcription factor activity	Molecular Function	10.8063	-2.74785	0.000413952	0.0145429
			GO:0009058	biosynthetic process	Biological Process
			GO:0006139	nucleobase, nucleoside, nucleotide and nucleic acid metabolic process	Biological Process
			GO:0007275	multicellular organismal development	Biological Process
bZIP	LOC_Os02g43330	homeobox associated leucine zipper	GO:0003700	sequence-specific DNA binding transcription factor activity	Molecular Function	25.9533	3.25068	5.72064e-12	3.46685e-09
			GO:0005634	nucleus	Cellular Component
			GO:0009719	response to endogenous stimulus	Biological Process
			GO:0007165	signal transduction	Biological Process
			GO:0006950	response to stress	Biological Process
			GO:0009628	response to abiotic stimulus	Biological Process
			GO:0009058	biosynthetic process	Biological Process
			GO:0006139	nucleobase, nucleoside, nucleotide and nucleic acid metabolic process	Biological Process
	LOC_Os09g21180	homeobox associated leucine zipper	GO:0003677	DNA binding	Molecular Function	100.958	2.1515	1.85176e-18	2.99257e-15
			GO:0005515	protein binding	Molecular Function
			GO:0005634	nucleus	Cellular Component
			GO:0009058	biosynthetic process	Biological Process
			GO:0006139	nucleobase, nucleoside, nucleotide and nucleic acid metabolic process	Biological process
			GO:0009628	response to abiotic stimulus	Biological Process
			GO:0003700	sequence-specific DNA binding transcription factor activity	Molecular Function
			GO:0009653	anatomical structure morphogenesis	Biological Process
			GO:0007275	multicellular organismal development	Biological Process
			GO:0006950	response to stress	Biological Process
	LOC_Os07g08420	bZIP transcription factor domain containing protein	GO:0003700	sequence-specific DNA binding transcription factor activity	Molecular Function	2358.08	1.08566	0.000881552	0.0250524
			GO:0005515	protein binding	Molecular Function
			GO:0009058	biosynthetic process	Biological Process
			GO:0006139	nucleobase, nucleoside, nucleotide and nucleic acid metabolic process	Biological Process
	LOC_Os03g07450	homeobox associated leucine zipper	GO:0003677	DNA binding	Molecular Function	25.8832	-1.36784	0.000286303	0.0109814
			GO:0003700	sequence-specific DNA binding transcription factor activity	Molecular Function
			GO:0005634	nucleus	Cellular Component
			GO:0008150	biological_process	Biological Process
			GO:0009058	biosynthetic process	Biological Process
			GO:0006139	nucleobase, nucleoside, nucleotide and nucleic acid metabolic process	Biological Process
			GO:0000003	reproduction	Biological Process
			GO:0009653	anatomical structure morphogenesis	Biological Process
			GO:0009791	post-embryonic development	Biological Process
			GO:0009790	embryo development	Biological Process
			GO:0007275	multicellular organismal development	Biological Process
	LOC_Os10g26500	homeobox associated leucine zipper	GO:0008150	biological_process	Biological Process	12.6031	-1.93105	0.000423309	0.0148073
			GO:0003700	sequence-specific DNA binding transcription factor activity	Molecular Function
			GO:0003677	DNA binding	Molecular Function
			GO:0005634	nucleus	Cellular Component
			GO:0009058	biosynthetic process	Biological Process
			GO:0006139	nucleobase, nucleoside, nucleotide and nucleic acid metabolic process	Biological Process
			GO:0000003	reproduction	Biological Process
			GO:0009653	anatomical structure morphogenesis	Biological Process
			GO:0009791	post-embryonic development	Biological Process
			GO:0009790	embryo development	Biological Process
			GO:0007275	multicellular organismal development	Biological Process
	LOC_Os01g55150	bZIP transcription factor domain containing protein	GO:0003677	DNA binding	Molecular Function	32.5556	-1.65416	0.000260411	0.0103997
			GO:0003700	sequence-specific DNA binding transcription factor activity	Molecular Function
			GO:0005634	nucleus	Cellular Component
			GO:0005515	protein binding	Molecular Function
			GO:0009058	biosynthetic process	Biological Process
			GO:0006139	nucleobase, nucleoside, nucleotide and nucleic acid metabolic process	Biological Process
	LOC_Os06g15480	transcription factor	GO:0003677	DNA binding	Molecular Function	136.966	-1.20314	0.000596817	0.0190111
			GO:0003700	sequence-specific DNA binding transcription factor activity	Molecular Function
			GO:0005515	protein binding	Molecular Function
			GO:0009058	biosynthetic process	Biological Process
			GO:0006139	nucleobase, nucleoside, nucleotide and nucleic acid metabolic process	Biological Process
			GO:0009908	flower development	Biological Process
Zinc finger	LOC_Os03g49730	zinc finger protein	GO:0005488	binding	Molecular Function	281.037	1.11087	1.82962e-09	5.75997e-07
			GO:0008150	biological_process	Biological Process
	LOC_Os02g52210	zinc finger, C3HC4 type domain containing protein	GO:0005488	binding	Molecular Function	27.7381	1.61491	2.80148e-06	0.000294737
			GO:0003824	catalytic activity	Molecular Function
			GO:0016020	membrane	Cellular Component
			GO:0009991	response to extracellular stimulus	Biological Process
			GO:0007154	cell communication	Biological Process
			GO:0008150	biological_process	Biological process
			GO:0006464	protein modification process	Biological Process
			GO:0009719	response to endogenous stimulus	Biological Process
	LOC_Os05g36310	zinc finger, C3HC4 type domain containing protein	GO:0005488	binding	Molecular Function	29.2871	1.8137	1.19997e-05	0.000966398
	LOC_Os03g41110	ZOS3-14 - C2H2 zinc finger protein	GO:0005488	binding	Molecular Function	22.3221	1.30837	0.00010749	0.0053177
			GO:0003700	sequence-specific DNA binding transcription factor activity	Molecular Function
			GO:0003676	nucleic acid binding	Molecular Function
			GO:0005622	intracellular	Cellular Component
			GO:0009058	biosynthetic process	Biological Process
			GO:0006139	nucleobase, nucleoside, nucleotide and nucleic acid metabolic process	Biological Process
	LOC_Os08g15050	CCT/B-box zinc finger protein	GO:0005488	binding	Molecular Function	37.9655	1.26453	0.00103841	0.0280939
			GO:0003700	sequence-specific DNA binding transcription factor activity	Molecular Function
			GO:0005622	intracellular	Cellular Component
			GO:0009058	biosynthetic process	Biological Process
			GO:0006139	nucleobase, nucleoside, nucleotide and nucleic acid metabolic process	Biological Process
	LOC_Os08g14320	zinc finger, C3HC4 type domain containing protein	GO:0005488	binding	Molecular Function	14.582	1.23197	0.0019259	0.042886
	LOC_Os07g19090	No Plant GOSlim ID has been assigned for LOC_Os07g19090				13.3357	2.53691	0.000529839	0.0173565
	LOC_Os09g26780	zinc-finger protein	GO:0005515	protein binding	Molecular Function	271.833	1.24623	0.00042741	0.0149077
			GO:0005634	nucleus	Cellular Component
			GO:0009908	flower development	Biological Process
			GO:0007275	multicellular organismal development	Biological Process
			GO:0009719	response to endogenous stimulus	Biological Process
			GO:0007165	signal transduction	Biological Process
			GO:0006950	response to stress	Biological Process
			GO:0009607	response to biotic stimulus	Biological Process
	LOC_Os03g60560	ZOS3-21 - C2H2 zinc finger protein	GO:0005488	binding	Molecular Function	14.1845	1.55236	0.000552202	0.0179196
			GO:0003700	sequence-specific DNA binding transcription factor activity	Molecular Function
			GO:0003676	nucleic acid binding	Molecular Function
			GO:0005622	intracellular	Cellular Component
			GO:0008150	biological_process	Biological Process
			GO:0009058	biosynthetic process	Biological Process
			GO:0006139	nucleobase, nucleoside, nucleotide and nucleic acid metabolic process	Biological Process
	LOC_Os10g40810	GATA zinc finger domain containing protein	GO:0003700	sequence-specific DNA binding transcription factor activity	Molecular Function	32.7634	-1.2298	0.00198129	0.0437075
			GO:0009058	biosynthetic process	Biological Process
			GO:0006139	nucleobase, nucleoside, nucleotide and nucleic acid metabolic process	Biological Process
			GO:0009628	response to abiotic stimulus	Biological Process
WRKY	LOC_Os09g25060	WRKY76	GO:0005515	protein binding	Molecular Function	56.4569	-2.26613	6.01287e-06	0.00055846
			GO:0003700	sequence-specific DNA binding transcription factor activity	Molecular Function
			GO:0005634	nucleus	Cellular Component
			GO:0006950	response to stress	Biological Process
			GO:0009607	response to biotic stimulus	Biological Process
			GO:0009058	biosynthetic process	Biological Process
			GO:0006139	nucleobase, nucleoside, nucleotide and nucleic acid metabolic process	Biological Process
			GO:0008150	biological_process	Biological Process
PLATZ	LOC_Os01g33350	zinc-binding protein	GO:0005488	binding	Molecular Function	232.156	-1.65234	0.00110111	0.0292035
			GO:0005575	cellular_component	Cellular Component
			GO:0008150	biological_process	Biological Process
	LOC_Os01g33370	zinc-binding protein	GO:0005488	binding	Molecular Function	38.0023	-3.47233	4.86615e-08	1.05322e-05
			GO:0005575	cellular_component	Cellular Component
			GO:0008150	biological_process	Biological Process
HSF	LOC_Os08g43334	heat shock factor (HSF)-type DNA-binding domain containing protein	GO:0003700	sequence-specific DNA binding transcription factor activity	Molecular Function	165.766	1.49201	0.00217321	0.0467235
			GO:0005634	nucleus	Cellular Component
			GO:0009058	biosynthetic process	Biological Process
			GO:0006139	nucleobase, nucleoside, nucleotide and nucleic acid metabolic process	Biological Process
			GO:0008150	biological_process	Biological Process
#: red color indicates up-regulated genes; ^: blue color indicates down-regulated genes.
