# Supplementary material for: Transcriptional Changes in the Developing Rice Seeds Under Salt Stress Suggest Targets for Manipulating Seed Quality
Source: Front Plant Sci. 2021 Nov 8;12:748273. doi: 10.3389/fpls.2021.748273 (PMC8606889; doi:10.3389/fpls.2021.748273)
Supplement: Supplementary file 1 [file Data_Sheet_1.zip › Supplementary Table 6.XLSX]

## Sheet: Supplementary Table 6.
Supplementary Table 6. DEGs detected in developing seeds of Samgwang, a japonica rice cultivar, at 8 and 15 DAH, respectively, under salt stress through RNA-seq.
Classification	Number	Gene I.D.	baseMean	Log2(fold change)	p-Value	Adjusted p-value	Putative function
RL vs. NL at 8 DAH seeds	1	LOC_Os01g01290	607.086	1.12661	3.82512e-06	0.000206225	histone-like transcription factor and archaeal histone
Up-regulation	2	LOC_Os01g02120	133.79	1.47661	0.00262841	0.0480831	osMFT2 MFT-Like2 homologous to Mother of FT and TFL1 gene; contains Pfam profile PF01161: Phosphatidylethanolamine-binding protein
460 DEGs	3	LOC_Os01g03340	279.765	2.35567	3.20125e-13	5.43922e-11	BBTI4 - Bowman-Birk type bran trypsin inhibitor precursor
	4	LOC_Os01g03360	678.497	2.80485	7.65754e-10	7.95108e-08	BBTI5 - Bowman-Birk type bran trypsin inhibitor precursor
	5	LOC_Os01g03390	413.791	2.69502	1.71975e-21	5.43247e-19	BBTI7 - Bowman-Birk type bran trypsin inhibitor precursor
	6	LOC_Os01g03680	70.1863	2.11553	0.000462139	0.012151	BBTI8 - Bowman-Birk type bran trypsin inhibitor precursor
	7	LOC_Os01g03730	182.753	1.4005	0.000174521	0.00552069	nuclease PA3
	8	LOC_Os01g03914	536.416	1.01888	2.37024e-05	0.00102625	cation efflux family protein
	9	LOC_Os01g04050	75.924	1.74286	0.00224614	0.042476	BBTI12 - Bowman-Birk type bran trypsin inhibitor precursor
	10	LOC_Os01g06630	45.3934	9.02668	2.76031e-05	0.00117522	small hydrophilic plant seed protein
	11	LOC_Os01g08460	110.837	1.67312	0.000805638	0.0191003	TMS membrane protein/tumour differentially expressed protein
	12	LOC_Os01g08570	394.283	1.08073	5.9592e-05	0.00227301	2-oxoglutarate and iron-dependent oxygenase domain-containing protein2
	13	LOC_Os01g10080	1406.39	1.08461	9.91824e-10	1.00654e-07	expressed protein
	14	LOC_Os01g11130	249.278	1.05118	0.00111493	0.0244914	RNA recognition motif containing protein
	15	LOC_Os01g11910	79.2506	1.78095	0.00130174	0.0279116	basic helix-loop-helix
	16	LOC_Os01g12580	29.0239	3.0616	0.00185233	0.0364102	late embryogenesis abundant protein
	17	LOC_Os01g12710	530.103	1.21994	7.25082e-07	4.59382e-05	oxidoreductase, short chain dehydrogenase/reductase family domain containing protein
	18	LOC_Os01g13180	181.864	1.42994	0.000310834	0.00890344	expressed protein
	19	LOC_Os01g13360	1491.14	2.25889	2.8246e-30	1.34787e-27	phosphatidylinositol 3- and 4-kinase family protein
	20	LOC_Os01g13610	42.8873	3.67813	2.17707e-05	0.000955524	isoflavone reductase homolog IRL
	21	LOC_Os01g15000	261.588	1.40452	1.01792e-05	0.000492026	lipase
	22	LOC_Os01g16040	1112.02	1.35781	3.35376e-10	3.76091e-08	mitochondrial carrier protein
	23	LOC_Os01g16920	154.474	1.66499	4.51588e-05	0.00179261	embryonic protein DC-8
	24	LOC_Os01g19130	233.553	1.03942	0.00170929	0.0343821	protein phosphatase 2C
	25	LOC_Os01g19770	666.527	1.38362	6.36279e-10	6.73136e-08	mitochondrial import inner membrane translocase subunit Tim17
	26	LOC_Os01g19940	147.148	1.33094	0.00211471	0.0405374	expressed protein
	27	LOC_Os01g22900	197.306	1.0675	0.00275548	0.0496154	neutral/alkaline invertase
	28	LOC_Os01g24070	216.189	1.48923	1.5786e-05	0.0007231	GATA zinc finger domain containing protein
	29	LOC_Os01g27449	202.747	1.49943	7.92363e-05	0.00288025	expressed protein
	30	LOC_Os01g38110	38.5347	2.7193	0.000957717	0.0216748	cytochrome P450
	31	LOC_Os01g38580	217.443	2.43068	3.25293e-11	4.55979e-09	beta,beta-carotene 9,10-dioxygenase
	32	LOC_Os01g39850	1216.68	1.02951	4.17952e-08	3.33588e-06	histone-like transcription factor and archaeal histone
	33	LOC_Os01g41050	26.2328	8.33212	0.000174011	0.0055123	sulfate transporter
	34	LOC_Os01g41240	29.9273	3.12448	0.00131679	0.0281266	hydrolase, alpha/beta fold family domain containing protein
	35	LOC_Os01g41950	158.698	1.46535	0.000221813	0.00672272	expressed protein
	36	LOC_Os01g50700	318.048	2.47134	5.84266e-15	1.15964e-12	dehydrin family protein
	37	LOC_Os01g50910	576.882	3.14043	4.04271e-34	2.38605e-31	late embryogenesis abundant protein, group 3
	38	LOC_Os01g52100	360.755	1.01873	0.000240932	0.00721446	DUF581 domain containing protein
	39	LOC_Os01g52130	201.617	1.27432	0.000516678	0.0132284	sulfate transporter
	40	LOC_Os01g52830	103.604	2.78149	1.03309e-07	7.52277e-06	DUF1264 domain containing protein
	41	LOC_Os01g53650	14.3646	7.30061	0.00191856	0.0374495	zinc finger CCCH type family protein
	42	LOC_Os01g54030	958.161	1.18567	1.33224e-08	1.14481e-06	NADP-dependent malic enzyme
	43	LOC_Os01g54520	66.6256	3.20333	3.85335e-06	0.000207249	DUF1264 domain containing protein
	44	LOC_Os01g54670	46.9773	4.69747	1.61804e-06	9.35293e-05	coiled-coil domain-containing protein 25
	45	LOC_Os01g55240	106.783	2.17694	1.16621e-05	0.000558885	gibberellin 2-beta-dioxygenase
	46	LOC_Os01g55549	90.8661	1.55107	0.00274704	0.0495262	homeobox and START domains containing protein
	47	LOC_Os01g55690	457193	1.75194	1.48484e-34	9.00056e-32	glutelin
	48	LOC_Os01g57020	86.5167	1.93274	0.000336562	0.00950683	expressed protein
	49	LOC_Os01g57350	90.7974	1.65625	0.00183543	0.0361096	diacylglycerol kinase
	50	LOC_Os01g57710	240.856	1.34518	4.15949e-05	0.00166886	membrane protein
	51	LOC_Os01g58290	461.706	1.60128	3.96702e-10	4.36139e-08	OsSub9 - Putative Subtilisin homologue
	52	LOC_Os01g58640	68.98	2.71937	1.56829e-05	0.000722249	nucleotide pyrophosphatase/phosphodiesterase
	53	LOC_Os01g58890	1970.44	1.36696	7.12918e-17	1.71928e-14	cysteine proteinase inhibitor precursor protein
	54	LOC_Os01g61044	215.256	1.40355	6.3823e-05	0.00241794	transmembrane amino acid transporter protein
	55	LOC_Os01g61370	25.7934	3.74236	0.000855158	0.0199402	expressed protein
	56	LOC_Os01g62190	33.5737	4.09593	0.000132687	0.00441529	ZOS1-15 - C2H2 zinc finger protein
	57	LOC_Os01g62970	86.7277	1.70052	0.00130433	0.0279154	expressed protein
	58	LOC_Os01g63010	99.8415	2.33855	8.03661e-06	0.000398772	universal stress protein domain containing protein
	59	LOC_Os01g63190	95.8531	1.80676	0.000475394	0.0124267	laccase precursor protein
	60	LOC_Os01g63210	242.585	1.08989	0.000816623	0.0192705	SOUL heme-binding protein
	61	LOC_Os01g63810	91.4855	2.80672	8.33638e-07	5.22258e-05	starch binding domain containing protein
	62	LOC_Os01g64360	133.888	1.62762	0.000347656	0.00973436	MYB family transcription factor
	63	LOC_Os01g66120	1062.55	1.18782	4.93043e-10	5.31634e-08	No apical meristem protein
	64	LOC_Os01g67310	1064.28	2.06915	8.11958e-23	2.75918e-20	patatin
	65	LOC_Os01g68330	430.18	1.29883	9.06338e-06	0.000442862	antigen peptide transporter-like 1, chloroplast precursor
	66	LOC_Os01g71474	95.682	4.10023	1.45711e-09	1.43334e-07	glycosyl hydrolases family 17
	67	LOC_Os01g73000	836.861	1.13544	3.27626e-08	2.66232e-06	copine
	68	LOC_Os01g73170	114.271	1.38655	0.0024506	0.0455738	peroxidase precursor
	69	LOC_Os01g74450	356.363	2.2426	8.58376e-13	1.39505e-10	aquaporin protein
	70	LOC_Os01g74580	627.67	1.34908	7.95847e-09	7.05504e-07	dnaJ homolog subfamily C member
	71	LOC_Os01g74590	374.139	1.13619	4.38797e-05	0.00174802	MYB family transcription factor
	72	LOC_Os02g02410	30774.6	1.40591	8.66893e-28	3.53503e-25	DnaK family protein
	73	LOC_Os02g02910	746.144	1.37973	5.17709e-10	5.52913e-08	expressed protein
	74	LOC_Os02g03750	28.5846	3.2728	0.00116565	0.0255555	polygalacturonase
	75	LOC_Os02g04840	599.206	1.00371	2.06873e-05	0.000915139	GHMP kinases ATP-binding protein
	76	LOC_Os02g09190	191.455	1.36919	0.000158352	0.00509544	cytochrome P450
	77	LOC_Os02g09250	437.837	1.17116	5.47684e-06	0.000283683	cytochrome P450 71D10
	78	LOC_Os02g15070	9520.85	3.7174	2.51601e-125	1.41073e-121	glutelin
	79	LOC_Os02g15090	22389.3	2.41482	1.32195e-78	3.70607e-75	glutelin
	80	LOC_Os02g15140	1079.65	3.36729	3.06999e-56	3.82521e-53	retrotransposon protein, unclassified
	81	LOC_Os02g15150	238946	1.57558	2.31762e-36	1.62436e-33	glutelin
	82	LOC_Os02g15169	10202.4	1.99263	1.5849e-10	1.96388e-08	glutelin
	83	LOC_Os02g15178	10624.5	4.59251	2.17823e-243	4.88534e-239	glutelin
	84	LOC_Os02g15250	284.79	2.71113	2.08044e-16	4.76123e-14	late embryogenesis abundant domain-containing protein
	85	LOC_Os02g15740	106.069	1.57411	0.00181873	0.0359014	expressed protein
	86	LOC_Os02g16730	142.627	1.25608	0.00241447	0.0450138	expansin precursor
	87	LOC_Os02g16820	41195	2.4962	8.901e-89	2.85188e-85	glutelin
	88	LOC_Os02g16830	28341.3	2.47549	1.75213e-70	3.27472e-67	glutelin
	89	LOC_Os02g19420	674.364	1.48721	6.60612e-11	8.66445e-09	expressed protein
	90	LOC_Os02g25640	150860	1.78325	1.02747e-44	9.60175e-42	glutelin
	91	LOC_Os02g25860	1186.87	3.07506	6.17747e-16	1.3322e-13	glutelin
	92	LOC_Os02g26480	1210.23	1.09139	9.79603e-09	8.51571e-07	OsSCP7 - Putative Serine Carboxypeptidase homologue
	93	LOC_Os02g30100	325.506	1.44646	6.06153e-07	3.91781e-05	cytochrome P450
	94	LOC_Os02g32860	992.751	1.81374	9.37833e-07	5.79441e-05	poly synthetase 3
	95	LOC_Os02g36070	87.2198	1.69387	0.00138493	0.0292478	cytochrome P450
	96	LOC_Os02g36110	54.7413	2.74907	9.54678e-05	0.00337721	cytochrome P450
	97	LOC_Os02g36140	256.568	2.80014	2.80512e-16	6.22904e-14	terpene synthase
	98	LOC_Os02g36190	290.086	1.6749	5.5163e-08	4.25153e-06	cytochrome P450
	99	LOC_Os02g36210	1403.87	1.27679	3.70607e-13	6.20297e-11	ent-kaurene synthase, chloroplast precursor
	100	LOC_Os02g36280	71.4729	2.43881	6.70023e-05	0.00250873	cytochrome P450
	101	LOC_Os02g39330	63.8676	2.90052	1.15635e-05	0.000555344	CHIT1 - Chitinase family protein precursor
	102	LOC_Os02g43010	996.183	1.11183	2.24227e-08	1.84211e-06	vacuolar-processing enzyme precursor
	103	LOC_Os02g43330	36.2727	3.23936	0.00047436	0.0124142	homeobox associated leucine zipper
	104	LOC_Os02g46080	153.4	1.51373	0.000215212	0.00656703	protein phosphatase 2C
	105	LOC_Os02g46460	266.311	1.20715	0.000178306	0.00561665	peptide transporter PTR2
	106	LOC_Os02g48570	315.195	1.02733	0.000542896	0.0137834	peptide transporter PTR2
	107	LOC_Os02g48900	183.177	1.17039	0.00157414	0.0324415	aspartic proteinase nepenthesin-1 precursor
	108	LOC_Os02g50690	61.0447	5.49887	7.87921e-08	5.9701e-06	GDSL-like lipase/acylhydrolase
	109	LOC_Os02g50700	97.7975	1.63941	0.00139382	0.0292952	expressed protein
	110	LOC_Os02g51040	247.37	1.20633	0.000643736	0.0159006	expansin precursor
	111	LOC_Os02g52450	159.472	1.29976	0.000970957	0.0218861	regulator of ribonuclease
	112	LOC_Os02g53740	872.178	2.1044	5.04643e-08	3.91631e-06	XI-I
	113	LOC_Os02g55080	373.791	1.26147	1.57395e-05	0.0007231	snf1-related kinase interactor 2
	114	LOC_Os02g55560	2826.57	2.53768	8.1195e-51	8.67162e-48	protein phosphatase 2C
	115	LOC_Os02g55890	539.716	1.09627	8.68464e-06	0.000427147	inorganic H+ pyrophosphatase
	116	LOC_Os02g57260	1591.05	1.05773	8.57639e-10	8.82345e-08	3-ketoacyl-CoA thiolase, peroxisomal precursor
	117	LOC_Os02g57400	1984.99	1.0576	9.00493e-11	1.14751e-08	2-phosphoglycerate kinase-related
	118	LOC_Os02g57720	755.111	1.33831	8.03033e-10	8.29973e-08	aquaporin protein
	119	LOC_Os03g02070	137.803	1.29711	0.00202161	0.0390784	heavy-metal-associated domain-containing protein
	120	LOC_Os03g03810	9731.13	1.42826	3.04211e-27	1.21837e-24	DEF8 - Defensin and Defensin-like DEFL family
	121	LOC_Os03g06180	100.341	2.08712	6.53105e-05	0.00245769	expressed protein
	122	LOC_Os03g06360	344.781	1.61164	1.16508e-07	8.34926e-06	late embryogenesis abundant protein D-34
	123	LOC_Os03g06970	48.1852	4.12877	1.91725e-06	0.000109694	tetratricopeptide repeat domain containing protein
	124	LOC_Os03g07100	117.061	1.52041	0.000909369	0.0208328	LTPL82 - Protease inhibitor/seed storage/LTP family protein precursor
	125	LOC_Os03g07180	166.69	2.47292	1.51892e-08	1.29039e-06	embryonic protein DC-8
	126	LOC_Os03g07226	4144.59	2.72705	3.11005e-77	6.97522e-74	thioredoxin
	127	LOC_Os03g09900	131.631	1.56122	0.000825333	0.0193828	membrane protein
	128	LOC_Os03g10110	4527.85	1.48867	4.003e-05	0.00162349	cupin domain containing protein
	129	LOC_Os03g10620	479.857	1.00871	4.99304e-05	0.00193075	hydrolase, alpha/beta fold family domain containing protein
	130	LOC_Os03g10640	137.317	1.43476	0.000665176	0.0163044	calcium-transporting ATPase, plasma membrane-type
	131	LOC_Os03g11900	445.077	1.19353	4.26813e-06	0.000226374	transporter family protein
	132	LOC_Os03g12890	85.5269	2.27253	3.28771e-05	0.00137312	aminotransferase domain containing protein
	133	LOC_Os03g13210	37.054	2.59291	0.00194111	0.0377947	peroxidase precursor
	134	LOC_Os03g14590	351.386	1.31715	5.2469e-06	0.000274306	calcium-binding EF hand family protein
	135	LOC_Os03g15020	696.804	1.17723	7.99597e-08	6.03817e-06	beta-galactosidase precursor
	136	LOC_Os03g15050	870.576	1.73306	3.33595e-17	8.31318e-15	phosphoenolpyruvate carboxykinase
	137	LOC_Os03g15270	77.8607	1.94292	0.000814499	0.0192696	gibberellin receptor GID1L2
	138	LOC_Os03g16170	239.352	1.01668	0.00211091	0.0404991	protein phosphatase 2C
	139	LOC_Os03g16920	770.851	1.18013	1.00567e-07	7.36188e-06	DnaK family protein
	140	LOC_Os03g16940	378.084	1.35682	8.83568e-07	5.48938e-05	glyoxalase family protein
	141	LOC_Os03g17790	859.782	1.25506	6.53164e-09	5.85967e-07	OsRCI2-5 - Putative low temperature and salt responsive protein
	142	LOC_Os03g17870	42.6186	3.46616	6.1112e-05	0.00232309	metallothionein
	143	LOC_Os03g17890	46.5547	3.26437	4.50216e-05	0.00179033	expressed protein
	144	LOC_Os03g19220	225.473	2.18666	4.76001e-10	5.15737e-08	expressed protein
	145	LOC_Os03g19290	658.614	1.10882	1.12992e-06	6.77588e-05	mitochondrial import inner membrane translocase subunit Tim17
	146	LOC_Os03g20680	422.193	2.72908	2.10232e-22	7.03745e-20	late embryogenesis abundant protein 1
	147	LOC_Os03g21620	659.323	1.09086	9.92598e-07	6.03756e-05	AGC_AGC_other_RS6K_like.1 - ACG kinases include homologs to PKA, PKG and PKC
	148	LOC_Os03g21790	6070.32	1.02188	0.00117796	0.0257749	cupin domain containing protein
	149	LOC_Os03g21850	2112.23	1.12236	6.14648e-12	9.25189e-10	nucleotidyltransferase
	150	LOC_Os03g22120	6144.19	1.72687	2.325e-29	1.08636e-26	sucrose synthase
	151	LOC_Os03g22470	1576.72	1.44445	2.89262e-17	7.2894e-15	desiccation-related protein PCC13-62 precursor
	152	LOC_Os03g22790	287.463	1.85037	2.18233e-09	2.07395e-07	beta-amylase
	153	LOC_Os03g25440	98.6928	2.61735	6.24123e-07	4.02237e-05	expressed protein
	154	LOC_Os03g26870	356.201	1.52426	5.60717e-08	4.30677e-06	WD-40 repeat family protein
	155	LOC_Os03g30130	136.968	1.43439	0.000711292	0.0171905	phospholipase C
	156	LOC_Os03g31360	291520	1.38282	1.46325e-28	6.31109e-26	glutelin
	157	LOC_Os03g31750	387.479	3.35061	3.88512e-25	1.42845e-22	pyruvate, phosphate dikinase, chloroplast precursor
	158	LOC_Os03g43720	281.412	1.16926	0.000210103	0.00642864	transporter family protein
	159	LOC_Os03g44380	41.7891	2.48036	0.00180929	0.0358391	9-cis-epoxycarotenoid dioxygenase 1, chloroplast precursor
	160	LOC_Os03g44810	131.771	1.5195	0.000457526	0.012058	expressed protein
	161	LOC_Os03g45480	45.5378	2.66678	0.000448424	0.011874	expressed protein
	162	LOC_Os03g46060	258.003	1.49262	3.03214e-06	0.000165865	thaumatin family domain containing protein
	163	LOC_Os03g46100	15124.6	1.67471	2.60182e-36	1.76829e-33	cupin domain containing protein
	164	LOC_Os03g49190	4183.02	1.04152	6.44765e-13	1.07117e-10	oleosin
	165	LOC_Os03g50490	1788.25	2.16088	1.23812e-37	8.9576e-35	glutamine synthetase, catalytic domain containing protein
	166	LOC_Os03g51350	219.821	2.77313	4.0416e-14	7.36952e-12	expressed protein
	167	LOC_Os03g52370	141.931	1.33474	0.00139072	0.0292874	PIII4 - Proteinase inhibitor II family protein precursor
	168	LOC_Os03g53230	1103.21	1.14352	2.85263e-09	2.67694e-07	bifunctional 3-phosphoadenosine 5-phosphosulfate synthetase
	169	LOC_Os03g53900	1156.51	1.00773	4.73166e-08	3.69762e-06	universal stress protein domain containing protein
	170	LOC_Os03g57960	6375.03	2.09837	7.11088e-08	5.40619e-06	cupin domain containing protein
	171	LOC_Os03g60580	54.4508	2.85307	8.33666e-05	0.00301727	actin-depolymerizing factor
	172	LOC_Os03g61120	1010.46	1.50471	1.73505e-14	3.29777e-12	anthranilate synthase component I-1, chloroplast precursor
	173	LOC_Os03g62590	406.57	2.01129	1.76204e-13	3.08742e-11	oxidoreductase, short chain dehydrogenase/reductase family domain containing protein
	174	LOC_Os04g01354	63.9547	1.91478	0.00197069	0.0382673	chalcone synthase
	175	LOC_Os04g01470	147.838	1.50797	0.000237568	0.00712322	O-methyltransferase
	176	LOC_Os04g09390	649.551	2.91657	4.78896e-28	1.98901e-25	HEV3 - Hevein family protein precursor
	177	LOC_Os04g09900	453.911	1.99103	1.5418e-14	2.95551e-12	ent-kaurene synthase, chloroplast precursor
	178	LOC_Os04g09920	127.92	1.6258	0.000255764	0.00758766	cytochrome P450
	179	LOC_Os04g10060	121.604	1.88342	4.88774e-05	0.0019041	ent-kaurene synthase, chloroplast precursor
	180	LOC_Os04g20749	145.287	1.41959	0.000747123	0.0179022	expressed protein
	181	LOC_Os04g20774	555.845	1.22226	2.84708e-07	1.9061e-05	pumilio-family RNA binding repeat containing protein
	182	LOC_Os04g24600	178.272	1.7817	5.99566e-06	0.000307011	cysteine proteinase 1 precursor
	183	LOC_Os04g27670	202.235	1.1271	0.00176766	0.0353194	terpene synthase family, metal binding domain containing protein
	184	LOC_Os04g30420	239.008	1.0983	0.000817113	0.0192705	dehydrogenase
	185	LOC_Os04g32080	744.335	2.27089	4.67483e-25	1.69108e-22	11-beta-hydroxysteroid dehydrogenase
	186	LOC_Os04g33150	3090.47	2.88512	7.3641e-70	1.17973e-66	desiccation-related protein PCC13-62 precursor
	187	LOC_Os04g33240	37.0895	3.68764	8.49899e-05	0.00305964	sex determination protein tasselseed-2
	188	LOC_Os04g33530	32.2453	2.77404	0.00232365	0.0436473	Ser/Thr protein phosphatase family protein
	189	LOC_Os04g35490	43.4819	2.93826	0.000235918	0.00708323	expressed protein
	190	LOC_Os04g37500	58.462	2.15751	0.00152901	0.0317126	glutamate decarboxylase
	191	LOC_Os04g39980	708.361	1.25954	7.99585e-09	7.058e-07	gibberellin 20 oxidase 2
	192	LOC_Os04g40510	224.66	2.11094	0.00127424	0.0274794	glycosyl hydrolase family 5 protein
	193	LOC_Os04g40990	205.611	1.76587	8.69795e-07	5.41925e-05	malate synthase, glyoxysomal
	194	LOC_Os04g43160	110.544	3.16663	2.43222e-09	2.30168e-07	expressed protein
	195	LOC_Os04g43170	1156.23	2.14885	5.73566e-29	2.52234e-26	caleosin related protein
	196	LOC_Os04g43200	440.209	1.72329	1.16087e-09	1.1728e-07	caleosin related protein
	197	LOC_Os04g43360	192.373	1.47045	0.000154088	0.0049725	Os4bglu14 - monolignol beta-glucoside homologue without catalytic acid/base
	198	LOC_Os04g43390	207.163	2.354	6.66753e-10	7.02063e-08	Os4bglu16 - monolignol beta-glucoside homologue
	199	LOC_Os04g43650	426.003	1.12162	1.62233e-05	0.000736552	L-allo-threonine aldolase
	200	LOC_Os04g44470	1403.64	1.08483	1.3169e-09	1.31269e-07	KUN1 - Kunitz-type trypsin inhibitor precursor
	201	LOC_Os04g44530	321.709	1.07485	0.000210778	0.00644051	expressed protein
	202	LOC_Os04g44950	1313.79	1.17723	6.09723e-11	8.09164e-09	short-chain dehydrogenase/reductase
	203	LOC_Os04g45520	385.648	1.40635	9.95794e-07	6.03756e-05	integral membrane protein
	204	LOC_Os04g46200	5145.74	1.05874	2.98705e-14	5.53665e-12	oleosin
	205	LOC_Os04g46280	702.95	1.20456	4.68906e-08	3.67714e-06	hydrolase, NUDIX family, domain containing protein
	206	LOC_Os04g46940	437.062	1.0929	2.74728e-05	0.00117364	copper-transporting ATPase 3
	207	LOC_Os04g49370	37.2063	2.60045	0.00178449	0.0355755	expressed protein
	208	LOC_Os04g49980	370.14	4.89087	6.92934e-35	4.31698e-32	late embryogenesis abundant group 1
	209	LOC_Os04g51040	38.8848	2.55983	0.00198275	0.0384682	OsWAK50 - OsWAK receptor-like protein kinase
	210	LOC_Os04g52110	283.269	2.00556	2.27139e-10	2.66716e-08	late embryogenesis abundant protein, group 3
	211	LOC_Os04g52260	347.553	1.2615	6.96192e-06	0.000352465	LTPL124 - Protease inhibitor/seed storage/LTP family protein precursor
	212	LOC_Os04g52750	100.162	2.65159	1.37503e-06	8.052e-05	expressed protein
	213	LOC_Os04g59190	44.2204	2.54271	0.00152356	0.0316571	peroxidase precursor
	214	LOC_Os04g59200	29.2464	6.02798	0.000268316	0.00790638	peroxidase precursor
	215	LOC_Os05g01210	372.726	1.33878	1.265e-06	7.52557e-05	expressed protein
	216	LOC_Os05g01490	182.854	1.25655	0.000719741	0.0173276	ras-related protein
	217	LOC_Os05g03130	67.4497	1.86175	0.00221429	0.0420179	OsRCI2-7 - Putative low temperature and salt responsive protein
	218	LOC_Os05g04610	171.566	1.36976	0.000435304	0.0116247	ABC transporter, ATP-binding protein
	219	LOC_Os05g04870	642.041	3.27337	6.25884e-40	4.84046e-37	oxidoreductase, short chain dehydrogenase/reductase family protein
	220	LOC_Os05g05210	201.163	1.1413	0.00136122	0.0288285	WD domain, G-beta repeat domain containing protein
	221	LOC_Os05g05290	49.8038	3.39136	2.057e-05	0.000911748	expressed protein
	222	LOC_Os05g06440	1030.68	1.14586	2.00398e-09	1.91256e-07	dnaJ homolog subfamily B member 11 precursor
	223	LOC_Os05g07632	343.899	1.02041	0.000299577	0.00868078	haloacid dehalogenase-like hydrolase family protein
	224	LOC_Os05g08420	284.157	1.2543	0.000251949	0.00749431	expressed protein
	225	LOC_Os05g11560	49.683	2.69285	0.000243368	0.00726033	aquaporin protein
	226	LOC_Os05g12670	41.9189	3.41917	6.48435e-05	0.00244833	expressed protein
	227	LOC_Os05g18604	807.022	1.32612	1.69453e-09	1.63111e-07	OsSCP28 - Putative Serine Carboxypeptidase homologue
	228	LOC_Os05g25040	137.154	1.63648	0.000209307	0.00642864	expressed protein
	229	LOC_Os05g26240	58.2826	4.20794	1.37309e-07	9.77641e-06	PROLM1 - Prolamin precursor
	230	LOC_Os05g26350	5742.43	2.07627	1.29782e-40	1.03955e-37	PROLM4 - Prolamin precursor
	231	LOC_Os05g26440	27.6962	3.25687	0.00137345	0.0290567	PROLM10 - Prolamin precursor
	232	LOC_Os05g26460	2460.99	2.42661	1.65218e-08	1.39305e-06	PROLM11 - Prolamin precursor
	233	LOC_Os05g26480	140.655	3.60241	6.03099e-12	9.13939e-10	PROLM12 - Prolamin precursor
	234	LOC_Os05g26500	16.2919	7.65601	0.00100479	0.0224427	retrotransposon protein, Ty3-gypsy subclass
	235	LOC_Os05g26620	298.086	5.92642	4.96327e-29	2.22633e-26	PROLM14 - Prolamin precursor
	236	LOC_Os05g26690	52.0538	9.33272	1.21394e-05	0.000575607	PROLM15 - Prolamin precursor
	237	LOC_Os05g26720	4491.71	2.6024	7.72176e-63	1.0824e-59	PROLM16 - Prolamin precursor
	238	LOC_Os05g26750	2652.22	3.43481	9.3247e-97	4.18269e-93	PROLM17 - Prolamin precursor
	239	LOC_Os05g26770	2379.63	2.96707	5.81113e-74	1.18484e-70	PROLM18 - Prolamin precursor
	240	LOC_Os05g27780	645.451	1.13819	7.19968e-07	4.57435e-05	expressed protein
	241	LOC_Os05g28210	610.136	3.16623	1.22269e-32	6.37734e-30	small hydrophilic plant seed protein
	242	LOC_Os05g30010	731.553	1.10101	2.21105e-07	1.52115e-05	WD domain, G-beta repeat domain containing protein
	243	LOC_Os05g30490	186.309	1.49568	8.35439e-05	0.00301727	harpin-induced protein 1 domain containing protein
	244	LOC_Os05g31020	192.556	1.53027	3.52074e-05	0.00145689	eukaryotic peptide chain release factor subunit 1-1
	245	LOC_Os05g31140	448.203	3.89435	4.68907e-35	3.00475e-32	glycosyl hydrolases family 17
	246	LOC_Os05g35410	170.663	1.26554	0.00097614	0.0219148	potassium channel AKT2/3
	247	LOC_Os05g35690	489.99	1.98069	0.000389699	0.0106848	GASR6 - Gibberellin-regulated GASA/GAST/Snakin family protein precursor
	248	LOC_Os05g36320	87.2848	2.0868	0.00013424	0.0044406	expressed protein
	249	LOC_Os05g37060	119.59	1.41073	0.00171434	0.0344218	MYB family transcription factor
	250	LOC_Os05g38264	80.1916	1.91523	0.000575713	0.0144754	expressed protein
	251	LOC_Os05g38270	405.73	1.23106	3.4792e-06	0.000189397	regulator of chromosome condensation
	252	LOC_Os05g39250	238.289	2.81938	1.50825e-14	2.91613e-12	phosphatidylethanolamine-binding protein
	253	LOC_Os05g41450	179.949	1.12379	0.00246944	0.0458102	histone-like transcription factor and archaeal histone
	254	LOC_Os05g41970	74240.9	1.52948	7.72647e-32	3.93839e-29	SSA1 - 2S albumin seed storage family protein precursor
	255	LOC_Os05g43040	270.218	1.97695	9.63431e-10	9.82174e-08	tetratricopeptide repeat domain containing protein
	256	LOC_Os05g44900	188.786	1.15736	0.00191078	0.03733	expressed protein
	257	LOC_Os05g45450	75.5016	2.02818	0.000578635	0.0145164	DUF584 domain containing protein
	258	LOC_Os05g46480	1618.35	2.75511	3.15367e-41	2.61965e-38	late embryogenesis abundant protein, group 3
	259	LOC_Os05g47820	215.298	1.17498	0.0012526	0.027117	expressed protein
	260	LOC_Os05g48416	78.4543	1.87006	0.000871761	0.0201774	lipase-related
	261	LOC_Os05g48660	140.105	1.42509	0.000870438	0.0201675	MRH1
	262	LOC_Os05g48840	40.2827	3.26891	0.000156745	0.00505097	expressed protein
	263	LOC_Os05g49430	597.97	1.65984	1.42541e-12	2.23559e-10	aldose 1-epimerase
	264	LOC_Os05g49440	709.289	1.92425	3.47548e-18	9.06373e-16	DUF1264 domain containing protein
	265	LOC_Os06g04790	67.615	2.05425	0.000960347	0.0217124	HAD superfamily phosphatase
	266	LOC_Os06g05160	257.746	1.21801	0.00013322	0.00442645	sulfate transporter
	267	LOC_Os06g07570	89.8953	2.35856	1.29963e-05	0.000609207	transposon protein, unclassified
	268	LOC_Os06g10750	63.9044	1.87721	0.00239327	0.0447302	integral membrane protein DUF6 containing protein
	269	LOC_Os06g11812	346.824	1.04912	0.000183059	0.00575022	wound/stress protein
	270	LOC_Os06g14740	1820.22	1.24249	1.15462e-13	2.03904e-11	NAD binding domain of 6-phosphogluconate dehydrogenase containing protein
	271	LOC_Os06g17290	4064.8	1.03393	3.17885e-12	4.88324e-10	phosphatidylinositol 3- and 4-kinase family protein
	272	LOC_Os06g21360	279	1.81823	2.04603e-08	1.69329e-06	transporter, monovalent cation:proton antiporter-2 family
	273	LOC_Os06g21380	251.356	1.15046	0.000370264	0.0102144	OsCttP3 - Putative C-terminal processing peptidase homologue
	274	LOC_Os06g21910	160.32	6.14333	3.49172e-16	7.60313e-14	late embryogenesis abundant group 1
	275	LOC_Os06g27770	319.789	1.02039	0.00041745	0.0112666	isoflavone reductase homolog IRL
	276	LOC_Os06g30280	169.744	5.75085	9.69447e-19	2.61961e-16	expressed protein
	277	LOC_Os06g30370	344.159	1.14866	4.65586e-05	0.00183776	osMFT1 MFT-Like1 homologous to Mother of FT and TFL1 gene; contains Pfam profile PF01161: Phosphatidylethanolamine-binding protein
	278	LOC_Os06g30970	1957.89	1.10481	2.72684e-11	3.89539e-09	ubiquitin-conjugating enzyme
	279	LOC_Os06g31060	181.97	3.32783	3.0206e-15	6.04875e-13	PROLM23 - Prolamin precursor
	280	LOC_Os06g31070	31660.4	2.66471	2.26324e-89	8.46001e-86	PROLM24 - Prolamin precursor
	281	LOC_Os06g33470	61.3763	2.29884	0.000368561	0.0101799	expressed protein
	282	LOC_Os06g33480	146.643	1.80359	2.26392e-05	0.000989772	CAPIP1
	283	LOC_Os06g33690	233.848	1.25883	0.000218418	0.00664678	CAPIP1
	284	LOC_Os06g35520	64.5877	1.84454	0.00264139	0.0482419	peroxidase precursor
	285	LOC_Os06g35960	200.41	1.39113	9.85517e-05	0.00346691	HSF-type DNA-binding domain containing protein
	286	LOC_Os06g36560	453.389	1.19826	4.33277e-06	0.000228648	inositol oxygenase
	287	LOC_Os06g37140	314.625	1.72254	2.80276e-07	1.89338e-05	retrotransposon protein, Ty3-gypsy subclass
	288	LOC_Os06g37300	388.309	1.16515	1.74599e-05	0.000783181	cytochrome P450
	289	LOC_Os06g39260	1338.91	1.84611	6.89173e-24	2.45346e-21	solute carrier family 35 member B1
	290	LOC_Os06g43620	394.218	1.17358	1.61501e-05	0.000736163	haemolysin-III
	291	LOC_Os06g43930	337.795	1.90997	4.83256e-11	6.49009e-09	OsProCP2 - Putative Lysosomal Pro-x Carboxypeptidase homologue
	292	LOC_Os06g44190	76.1581	2.16532	0.000169624	0.0053962	expressed protein
	293	LOC_Os06g45020	265.186	1.26201	7.08894e-05	0.00263666	STRUBBELIG-RECEPTOR FAMILY 3 precursor
	294	LOC_Os06g45140	286.585	1.48351	1.3213e-06	7.778e-05	bZIP transcription factor domain containing protein
	295	LOC_Os06g46284	3456.09	1.58368	1.46409e-20	4.43739e-18	glycosyl hydrolase, family 31
	296	LOC_Os06g46372	236.406	1.2482	0.000194018	0.00603529	dehydrogenase
	297	LOC_Os06g46570	194.657	1.19612	0.00110073	0.0243703	galactosyltransferase
	298	LOC_Os06g46740	26.247	3.20936	0.00222025	0.0420573	early nodulin 20 precursor
	299	LOC_Os06g46940	348.886	1.36703	7.30105e-06	0.000367148	Os6bglu25 - beta-glucosidase homologue, similar to Os3bglu6
	300	LOC_Os06g48300	219.26	1.48495	1.57981e-05	0.0007231	protein phosphatase 2C
	301	LOC_Os06g49500	313.064	1.0097	0.000634203	0.0156997	integral membrane protein
	302	LOC_Os06g49660	24.1993	4.12412	0.000743802	0.0178608	transferase family protein
	303	LOC_Os06g49970	126.068	2.0266	2.84533e-05	0.00120511	alpha-amylase precursor
	304	LOC_Os06g51084	100520	1.13278	8.4505e-19	2.31131e-16	1,4-alpha-glucan-branching enzyme, chloroplast precursor
	305	LOC_Os06g51260	389.279	1.02695	0.000131989	0.00439859	MYB family transcription factor
	306	LOC_Os07g07300	37.0464	2.69937	0.00166253	0.033744	expressed protein
	307	LOC_Os07g07340	188.31	1.33106	0.000345717	0.00969219	glucan endo-1,3-beta-glucosidase precursor
	308	LOC_Os07g08420	1990	1.42179	4.66377e-18	1.20229e-15	bZIP transcription factor domain containing protein
	309	LOC_Os07g09190	253.503	1.99082	1.39456e-09	1.37785e-07	transketolase
	310	LOC_Os07g10570	36189.8	3.78859	3.7573e-169	4.21344e-165	PROLM25 - Prolamin precursor
	311	LOC_Os07g10580	56509.7	3.09345	8.40345e-127	6.28242e-123	PROLM26 - Prolamin precursor
	312	LOC_Os07g11310	718.817	3.69636	1.30369e-50	1.32905e-47	LTPL166 - Protease inhibitor/seed storage/LTP family protein precursor
	313	LOC_Os07g11330	11414.4	2.34866	1.58265e-65	2.36638e-62	RAL2 - Seed allergenic protein RA5/RA14/RA17 precursor
	314	LOC_Os07g11360	2771.76	3.67392	1.05692e-32	5.64393e-30	RAL3 - Seed allergenic protein RA5/RA14/RA17 precursor
	315	LOC_Os07g11380	17719.1	2.56106	3.61058e-70	6.22908e-67	RAL4 - Seed allergenic protein RA5/RA14/RA17 precursor
	316	LOC_Os07g11410	9571.46	2.32761	1.98074e-62	2.61317e-59	RAL5 - Seed allergenic protein RA5/RA14/RA17 precursor
	317	LOC_Os07g11510	38768.2	1.39306	4.93978e-29	2.22633e-26	RAL6 - Seed allergenic protein RA5/RA14/RA17 precursor
	318	LOC_Os07g11630	3351.4	2.36899	4.7178e-11	6.37415e-09	LTPL163 - Protease inhibitor/seed storage/LTP family protein precursor
	319	LOC_Os07g11650	8241.73	1.7191	9.97616e-33	5.4572e-30	LTPL164 - Protease inhibitor/seed storage/LTP family protein precursor
	320	LOC_Os07g11870	23.4284	4.07418	0.000902632	0.020742	cytochrome P450
	321	LOC_Os07g11900	1428.53	1.15451	1.10523e-08	9.57067e-07	PROLM19 - Prolamin precursor
	322	LOC_Os07g11910	5095.02	1.16887	1.92683e-15	3.92864e-13	PROLM20 - Prolamin precursor
	323	LOC_Os07g11920	11171.4	2.00497	1.561e-52	1.75051e-49	PROLM22 - Prolamin precursor
	324	LOC_Os07g14150	629.081	1.31369	6.60296e-09	5.90005e-07	cytidine deaminase
	325	LOC_Os07g20340	387.75	1.82446	1.58122e-09	1.5419e-07	heavy metal-associated domain containing protein
	326	LOC_Os07g24000	224.355	3.57375	1.76598e-19	5.0136e-17	AWPM-19-like membrane family protein
	327	LOC_Os07g29760	860.773	1.55656	7.02901e-14	1.27134e-11	cysteine proteinase A494 precursor
	328	LOC_Os07g31470	282.74	1.06027	0.000855291	0.0199402	MYB family transcription factor
	329	LOC_Os07g32570	755.93	2.27879	3.47455e-25	1.29879e-22	OsAPRL1 adenosine 5'-phosphosulfate reductase-like OsAPRL1
	330	LOC_Os07g34110	305.33	1.1226	0.000150838	0.00488873	integral membrane protein DUF6 containing protein
	331	LOC_Os07g34520	22.0983	4.01124	0.001331	0.0283491	isocitrate lyase
	332	LOC_Os07g37100	1021.72	1.12962	1.44775e-07	1.02429e-05	nucleoside transporter
	333	LOC_Os07g38380	446.67	1.48804	5.34669e-08	4.13502e-06	transmembrane protein 49
	334	LOC_Os07g39350	144.524	1.5016	0.000297749	0.00864542	transporter family protein
	335	LOC_Os07g40890	32.6073	5.18575	5.5475e-05	0.00212683	igA FC receptor precursor
	336	LOC_Os07g41650	321.322	1.36242	7.2952e-06	0.000367148	pectinesterase
	337	LOC_Os07g44430	3259.38	1.64325	8.26353e-27	3.19542e-24	peroxiredoxin
	338	LOC_Os07g47120	81.0846	2.37918	5.19477e-05	0.00200148	beta-amylase
	339	LOC_Os07g47240	721.772	2.74874	3.46452e-33	1.94255e-30	expressed protein
	340	LOC_Os07g47250	144.548	1.87509	1.17137e-05	0.000560159	lipase precursor
	341	LOC_Os07g47590	303.514	1.1576	0.000130299	0.00435523	expressed protein
	342	LOC_Os07g48020	179.937	3.5358	8.35614e-16	1.76803e-13	peroxidase precursor
	343	LOC_Os07g48160	183.08	1.1732	0.00159012	0.0326101	alpha-galactosidase precursor
	344	LOC_Os07g49120	166.258	1.78928	2.48305e-05	0.00107302	sex determination protein tasselseed-2
	345	LOC_Os08g01370	128.031	2.65601	1.44062e-08	1.22852e-06	expressed protein
	346	LOC_Os08g02230	72.7596	3.0622	1.29097e-06	7.63954e-05	FAD-binding and arabino-lactone oxidase domains containing protein
	347	LOC_Os08g03410	6224.47	2.57833	8.94507e-13	1.44331e-10	glutelin
	348	LOC_Os08g05660	1231.09	1.2284	1.77686e-10	2.17767e-08	expressed protein
	349	LOC_Os08g06110	1104.15	1.24557	8.42818e-11	1.08636e-08	MYB family transcription factor
	350	LOC_Os08g08970	26.2013	3.4925	0.0011063	0.0243782	Cupin domain containing protein
	351	LOC_Os08g08980	86.7735	4.76886	3.42851e-10	3.8256e-08	cupin domain containing protein
	352	LOC_Os08g09700	795.858	1.33867	1.16836e-10	1.47214e-08	OsFBX270 - F-box domain containing protein
	353	LOC_Os08g12449	212.968	1.34886	0.000133441	0.00442725	expressed protein
	354	LOC_Os08g15840	842.302	1.90325	5.12192e-20	1.5115e-17	ankyrin repeat-rich protein
	355	LOC_Os08g23170	149.647	1.99658	1.59338e-06	9.23421e-05	expressed protein
	356	LOC_Os08g23870	402.113	3.25472	2.37723e-28	1.00597e-25	late embryogenesis abundant group 1
	357	LOC_Os08g24200	69.1129	3.42879	3.95627e-07	2.59865e-05	expressed protein
	358	LOC_Os08g24300	25.0701	4.77326	0.000424715	0.0114081	expressed protein
	359	LOC_Os08g33670	58.0736	2.01812	0.00210249	0.0404066	no apical meristem protein
	360	LOC_Os08g33710	371.571	1.08884	9.48576e-05	0.00336176	ribonuclease T2 family domain containing protein
	361	LOC_Os08g37800	2268.02	1.04493	3.50989e-11	4.82943e-09	CAMK_KIN1/SNF1/Nim1_like_AMPKh.4 - CAMK includes calcium/calmodulin depedent protein kinases
	362	LOC_Os08g39830	593.512	1.695	3.0867e-13	5.32528e-11	ethylene-insensitive 3
	363	LOC_Os08g39850	33.7815	2.80028	0.00152442	0.0316571	lipoxygenase, chloroplast precursor
	364	LOC_Os08g40180	446.516	1.05863	0.000141578	0.0046559	3-hydroxy-3-methylglutaryl-coenzyme A reductase
	365	LOC_Os08g40919	169.865	2.12387	1.71307e-07	1.20065e-05	expressed protein
	366	LOC_Os08g43120	862.901	2.08307	2.14915e-22	7.08839e-20	Plant PDR ABC transporter associated domain containing protein
	367	LOC_Os08g44270	1753.09	2.2066	4.16365e-35	2.74654e-32	vignain precursor
	368	LOC_Os08g45110	268.971	1.09654	0.000493224	0.0127903	AP2 domain containing protein
	369	LOC_Os09g02180	519.103	1.37158	3.05793e-08	2.50304e-06	expressed protein
	370	LOC_Os09g04100	47.163	2.79539	0.000293736	0.00856685	expressed protein
	371	LOC_Os09g09930	331.447	1.54834	9.10019e-08	6.73594e-06	heavy metal transport/detoxification protein
	372	LOC_Os09g15520	151.53	1.41177	0.000549809	0.0139021	oleosin
	373	LOC_Os09g16260	164.743	1.3441	0.000650176	0.0160243	expressed protein
	374	LOC_Os09g17560	621.046	1.69329	2.35393e-12	3.64096e-10	O-methyltransferase
	375	LOC_Os09g20400	82.3825	2.5998	6.84972e-06	0.000347569	expressed protein
	376	LOC_Os09g21180	129.048	2.42135	1.43788e-07	1.02053e-05	homeobox associated leucine zipper
	377	LOC_Os09g26380	170.418	2.83732	1.81095e-10	2.20739e-08	aminotransferase, classes I and II, domain containing protein
	378	LOC_Os09g26620	207.718	1.33758	0.000151125	0.00489095	auxin-repressed protein
	379	LOC_Os09g26780	205.788	1.29753	0.000294895	0.00857833	zinc-finger protein
	380	LOC_Os09g31478	291.128	1.71525	2.13046e-08	1.75669e-06	auxin efflux carrier component
	381	LOC_Os09g33680	2631.53	1.04151	3.13911e-11	4.45594e-09	Os9bglu31 - beta-glucosidase, dhurrinase, similar to G. max hydroxyisourate hydrolase
	382	LOC_Os09g37520	4057.26	1.25833	1.46542e-18	3.91267e-16	DUF630/DUF632 domains containing protein
	383	LOC_Os10g02100	172.743	1.27203	0.000862186	0.0200592	peptide transporter PTR2
	384	LOC_Os10g04900	178.56	2.52811	1.64311e-10	2.02482e-08	OsFBX364 - F-box domain containing protein
	385	LOC_Os10g09850	133.555	2.01084	5.18265e-06	0.00027158	EF hand family protein
	386	LOC_Os10g12400	259.069	1.02137	0.00145019	0.0302275	nodulin
	387	LOC_Os10g17650	46.3494	3.21918	7.45223e-05	0.00273102	Os10bglu34 - beta-glucosidase homologue, similar to Os3bglu6
	388	LOC_Os10g19912	223.418	1.4226	4.64111e-05	0.00183582	expressed protein
	389	LOC_Os10g25010	193.888	1.08018	0.0026648	0.0484766	OsCML8 - Calmodulin-related calcium sensor protein
	390	LOC_Os10g25150	70.5634	1.85254	0.00224276	0.0424477	expressed protein
	391	LOC_Os10g26060	384372	1.94592	1.57402e-43	1.41208e-40	glutelin
	392	LOC_Os10g26940	24.1854	3.66507	0.00163522	0.0333709	BURP domain containing protein
	393	LOC_Os10g29549	4402.16	1.13543	1.44623e-15	2.97579e-13	expressed protein
	394	LOC_Os10g31330	1920.11	1.28708	2.93592e-14	5.48723e-12	retrotransposon protein, unclassified
	395	LOC_Os10g32720	1983.68	2.15639	4.35e-39	3.25206e-36	AWPM-19-like membrane family protein
	396	LOC_Os10g33760	111.028	2.64679	6.78568e-07	4.33587e-05	No apical meristem protein
	397	LOC_Os10g35050	4535.06	1.40492	3.51161e-23	1.21167e-20	aquaporin protein
	398	LOC_Os10g35070	163.465	1.5286	9.88956e-05	0.0034711	alpha-galactosidase precursor
	399	LOC_Os10g35150	498.788	1.61571	1.45838e-10	1.82729e-08	expressed protein
	400	LOC_Os10g36180	54.6942	2.14701	0.00146841	0.0305521	expressed protein
	401	LOC_Os10g36200	199.215	1.29069	0.000304765	0.00877806	heavy metal-associated domain containing protein
	402	LOC_Os10g38630	783.778	1.01477	2.07251e-06	0.000117494	glutathione S-transferase
	403	LOC_Os10g39610	216.205	1.94084	4.52888e-08	3.56399e-06	expressed protein
	404	LOC_Os10g39640	76.2535	2.07378	0.000358649	0.00996176	expansin precursor
	405	LOC_Os10g39700	55.4222	2.64444	0.000143028	0.00469668	CHIT15 - Chitinase family protein precursor
	406	LOC_Os10g40260	3713.5	1.77045	2.74135e-33	1.57649e-30	expressed protein
	407	LOC_Os10g40934	235.259	1.10306	0.00083684	0.019611	flavonol synthase/flavanone 3-hydroxylase
	408	LOC_Os10g41160	2305.81	1.27432	1.96222e-14	3.6982e-12	expressed protein
	409	LOC_Os10g41550	184.301	2.24622	5.80836e-09	5.23172e-07	beta-amylase
	410	LOC_Os10g41560	2362.93	1.06473	6.53383e-11	8.62004e-09	expressed protein
	411	LOC_Os10g42780	103.443	1.49936	0.00179779	0.0356822	lrgB-like family protein
	412	LOC_Os11g02389	792.6	1.90233	1.60844e-18	4.244e-16	protease inhibitor/seed storage/LTP family
	413	LOC_Os11g03730	514.737	2.44649	1.1652e-07	8.34926e-06	alpha-N-arabinofuranosidase A
	414	LOC_Os11g05640	65.8995	1.85849	0.00231249	0.0435105	bZIP transcription factor domain containing protein
	415	LOC_Os11g10590	221.772	2.62673	1.8409e-11	2.66372e-09	expressed protein
	416	LOC_Os11g11000	536.379	1.36314	3.55919e-08	2.87143e-06	ELMO/CED-12 family protein
	417	LOC_Os11g24070	465.559	1.02877	4.66241e-05	0.00183776	LTPL10 - Protease inhibitor/seed storage/LTP family protein precursor
	418	LOC_Os11g26570	585.056	4.78326	2.6595e-53	3.13933e-50	dehydrin
	419	LOC_Os11g26780	45.42	2.3189	0.00181063	0.0358391	dehydrin
	420	LOC_Os11g26790	531.499	5.03116	1.4464e-48	1.41043e-45	dehydrin
	421	LOC_Os11g28530	85.4072	2.52712	5.42503e-06	0.000281649	terpene synthase
	422	LOC_Os11g30910	30.0606	2.84667	0.0026978	0.0489929	sulfotransferase domain containing protein
	423	LOC_Os11g31540	108.56	1.59269	0.000897281	0.0206614	BRASSINOSTEROID INSENSITIVE 1-associated receptor kinase 1 precursor
	424	LOC_Os11g37270	17626.1	2.99688	4.93961e-19	1.36772e-16	AMBP1 - Antimicrobial peptide MBP-1 family protein precursor
	425	LOC_Os11g39220	755.272	1.66465	1.02307e-13	1.82107e-11	acyl-coenzyme A oxidase
	426	LOC_Os11g40590	10071.1	1.28161	1.11893e-21	3.63699e-19	DUF1399 containing protein
	427	LOC_Os11g42200	61.5786	2.99738	8.43283e-06	0.000416267	laccase precursor protein
	428	LOC_Os11g42410	84.5509	1.8273	0.000876472	0.0202655	expressed protein
	429	LOC_Os11g47500	274.293	2.16842	3.97585e-11	5.40426e-09	glycosyl hydrolase
	430	LOC_Os11g47520	2701.57	2.06367	3.69964e-31	1.8439e-28	glycosyl hydrolase
	431	LOC_Os11g47809	319.689	1.23949	9.23697e-05	0.00329359	metallothionein
	432	LOC_Os11g47840	122.483	1.43195	0.00272014	0.0492391	OsRhmbd18 - Putative Rhomboid homologue
	433	LOC_Os12g03470	977.848	2.39663	3.18512e-11	4.49283e-09	alpha-N-arabinofuranosidase A
	434	LOC_Os12g04990	398.157	1.17842	9.89406e-06	0.000480311	acyl-CoA synthetase protein
	435	LOC_Os12g05210	193.928	3.33134	2.31171e-16	5.23707e-14	expressed protein
	436	LOC_Os12g06180	171.971	1.23584	0.0015838	0.0325344	HVA22
	437	LOC_Os12g07310	55.5402	2.3222	0.000604571	0.0150838	citrate-binding protein precursor
	438	LOC_Os12g08260	381.28	1.47251	8.71259e-08	6.51353e-06	dehydrogenase E1 component domain containing protein
	439	LOC_Os12g08760	448.614	2.16104	1.35938e-16	3.17585e-14	carboxyvinyl-carboxyphosphonate phosphorylmutase
	440	LOC_Os12g16880	75.2993	4.58756	2.91354e-09	2.7227e-07	PROLM27 - Prolamin precursor
	441	LOC_Os12g16890	20985.4	2.57607	8.91708e-78	2.22214e-74	PROLM28 - Prolamin precursor
	442	LOC_Os12g17030	999.453	2.30555	8.13832e-26	3.09367e-23	PROLM30 - Prolamin precursor
	443	LOC_Os12g19304	255.299	1.21982	0.000231812	0.006988	Fe-S metabolism associated domain containing protein
	444	LOC_Os12g27830	467.567	2.32571	4.82348e-17	1.1888e-14	dehydrogenase/reductase
	445	LOC_Os12g30824	42.582	6.58647	3.54066e-05	0.00146243	terpene synthase
	446	LOC_Os12g31850	385.157	1.20328	8.44486e-06	0.000416267	ureide permease
	447	LOC_Os12g32390	389.969	1.11058	3.98989e-05	0.00162111	expressed protein
	448	LOC_Os12g32940	201.192	1.16921	0.00117086	0.0256445	transporter family protein
	449	LOC_Os12g33120	52.7685	2.17867	0.00155761	0.0322568	expressed protein
	450	LOC_Os12g33150	20.7391	4.48757	0.00132472	0.028269	expressed protein
	451	LOC_Os12g36830	1454.08	1.4552	1.43862e-16	3.32632e-14	pathogenesis-related Bet v I family protein
	452	LOC_Os12g36850	494.573	1.62506	4.29305e-10	4.67401e-08	pathogenesis-related Bet v I family protein
	453	LOC_Os12g38180	493.998	1.26201	7.11607e-07	4.53407e-05	heat shock cognate 70 kDa protein 2
	454	LOC_Os12g38460	198.146	1.72689	2.8935e-06	0.000159057	RNA recognition motif family protein
	455	LOC_Os12g38900	706.465	2.72903	3.52262e-08	2.85218e-06	chorismate mutase, chloroplast precursor
	456	LOC_Os12g41140	1707.29	1.35096	4.95371e-05	0.00191886	expressed protein
	457	LOC_Os12g41390	3134.22	1.31315	6.2963e-18	1.6047e-15	homocysteine S-methyltransferase protein
	458	LOC_Os12g41790	162.424	1.71422	1.70472e-05	0.000769286	DEFL3 - Defensin and Defensin-like DEFL family
	459	LOC_Os12g42280	222.946	1.36485	7.00608e-05	0.00261333	9-cis-epoxycarotenoid dioxygenase 1, chloroplast precursor
	460	LOC_Os12g44270	26.3182	5.78817	0.000580922	0.0145574	glycine-rich protein
Total	460
RL vs. NL at 8 DAH seeds	1	LOC_Os01g01190	188.103	-1.52561	2.68779e-05	0.00115041	phosphoesterase family protein
Down-regulation	2	LOC_Os01g01890	121.893	-1.82627	5.90238e-05	0.00225517	expressed protein
335 DEGs	3	LOC_Os01g02890	125.82	-1.35769	0.00175045	0.0350527	phosphatidylserine synthase
	4	LOC_Os01g04260	670.037	-1.45861	3.47196e-11	4.80674e-09	fatty acid hydroxylase
	5	LOC_Os01g06320	10.5578	-7.23334	0.00038823	0.0106706	MYB family transcription factor
	6	LOC_Os01g06580	80.8251	-2.76042	7.75152e-07	4.88346e-05	fasciclin domain containing protein
	7	LOC_Os01g06620	11.8827	-5.164	0.00221442	0.0420179	expressed protein
	8	LOC_Os01g08860	534.557	-1.0469	3.91886e-05	0.00159514	hsp20/alpha crystallin family protein
	9	LOC_Os01g12030	256.705	-1.73209	8.8005e-08	6.5574e-06	endoglucanase precursor
	10	LOC_Os01g12860	153.662	-1.29322	0.00201012	0.0389317	MYB family transcription factor
	11	LOC_Os01g14670	478.883	-1.57974	2.40697e-10	2.79708e-08	Cupin domain containing protein
	12	LOC_Os01g15830	104.317	-1.63401	0.000647772	0.0159826	peroxidase precursor
	13	LOC_Os01g16030	159.774	-1.311	0.000745777	0.0178891	ADP-ribosylation factor
	14	LOC_Os01g16140	73.3249	-1.98628	0.00123734	0.0268645	expressed protein
	15	LOC_Os01g16450	523.913	-1.46589	5.02528e-09	4.54464e-07	peroxidase precursor
	16	LOC_Os01g16650	99.7296	-1.78239	0.000297972	0.00864542	ubiquitin-conjugating enzyme
	17	LOC_Os01g17320	166.643	-1.14702	0.00266504	0.0484766	PPR repeat domain containing protein
	18	LOC_Os01g18050	2184.32	-1.43811	1.31663e-19	3.78582e-17	tubulin/FtsZ domain containing protein
	19	LOC_Os01g19820	110.288	-2.2542	2.59762e-06	0.000145285	universal stress protein domain containing protein
	20	LOC_Os01g21120	204.835	-1.09562	0.00179526	0.0356635	AP2 domain containing protein
	21	LOC_Os01g21590	184.19	-2.40158	2.66801e-09	2.5142e-07	homeodomain
	22	LOC_Os01g21970	265.091	-1.51999	1.43314e-06	8.34869e-05	protein kinase
	23	LOC_Os01g23880	44.697	-2.79217	0.000150687	0.00488873	expressed protein
	24	LOC_Os01g25460	34.1766	-4.30593	2.58967e-06	0.000145203	uncharacterized protein At4g06744 precursor
	25	LOC_Os01g25540	228.765	-1.02642	0.00216978	0.0413456	RALFL6 - Rapid ALkalinization Factor RALF family protein precursor
	26	LOC_Os01g28300	172.17	-2.50663	2.50388e-10	2.89469e-08	OsFBX7 - F-box domain containing protein
	27	LOC_Os01g28810	322.229	-1.18446	4.57812e-05	0.0018141	expressed protein
	28	LOC_Os01g32770	824.057	-1.0231	5.63954e-07	3.6556e-05	DUF260 domain containing protein
	29	LOC_Os01g33080	92.4592	-1.61439	0.00156441	0.0323102	fimbrin-like protein 2
	30	LOC_Os01g33350	396.057	-2.24842	7.21348e-16	1.5408e-13	zinc-binding protein
	31	LOC_Os01g33370	65.3761	-4.50791	7.49908e-10	7.82277e-08	zinc-binding protein
	32	LOC_Os01g36580	92.0549	-1.87364	0.000308651	0.00886353	auxin-induced protein 5NG4
	33	LOC_Os01g37920	365.15	-1.12653	4.07401e-05	0.00164634	expressed protein
	34	LOC_Os01g37950	228.341	-1.28748	0.000110107	0.00379919	expressed protein
	35	LOC_Os01g39970	144.136	-3.21289	0.000651564	0.0160409	protein kinase domain containing protein
	36	LOC_Os01g42520	538.003	-1.588	2.2263e-10	2.62797e-08	expressed protein
	37	LOC_Os01g42690	153.233	-1.28193	0.00128872	0.0276852	OsPOP2 - Putative Prolyl Oligopeptidase homologue
	38	LOC_Os01g44430	24.2647	-3.33343	0.00090472	0.0207687	retrotransposon protein, unclassified
	39	LOC_Os01g46810	543.32	-1.27397	2.35202e-07	1.60826e-05	viral A-type inclusion protein repeat containing protein
	40	LOC_Os01g47400	365.234	-1.10666	7.14342e-05	0.00264814	OsMan01 - Endo-Beta-Mannanase
	41	LOC_Os01g47780	301.57	-1.04744	0.000388168	0.0106706	fasciclin domain containing protein
	42	LOC_Os01g48410	63.9539	-3.88716	1.70083e-08	1.4287e-06	ATROPGEF7/ROPGEF7
	43	LOC_Os01g49200	186.955	-1.25815	0.00054593	0.0138196	microtubule associated protein
	44	LOC_Os01g52230	243.252	-1.00538	0.0017834	0.0355755	phosphoethanolamine/phosphocholine phosphatase
	45	LOC_Os01g53430	44.47	-2.47674	0.000824513	0.0193828	anthocyanidin 5,3-O-glucosyltransferase
	46	LOC_Os01g54620	582.384	-1.85458	1.37592e-15	2.85733e-13	CESA4 - cellulose synthase
	47	LOC_Os01g55150	47.7169	-2.20898	0.00213377	0.0407982	bZIP transcription factor domain containing protein
	48	LOC_Os01g55450	183.311	-1.66103	4.84618e-05	0.00189356	CAMK_KIN1/SNF1/Nim1_like.11 - CAMK includes calcium/calmodulin depedent protein kinases
	49	LOC_Os01g56330	920.671	-1.1633	1.62358e-07	1.14149e-05	TKL_IRAK_CrRLK1L-1.5 - The CrRLK1L-1 subfamily has homology to the CrRLK1L homolog
	50	LOC_Os01g57890	1524.41	-1.26233	0.000678512	0.016577	Homeobox domain containing protein
	51	LOC_Os01g57940	33.319	-3.85018	2.3029e-05	0.0010029	tyrosine protein kinase domain containing protein
	52	LOC_Os01g58550	336.524	-1.37077	4.91763e-06	0.000258297	methyladenine glycosylase
	53	LOC_Os01g58590	103.09	-1.86275	0.000420636	0.011339	expressed protein
	54	LOC_Os01g59150	3632.7	-2.02784	4.12413e-43	3.55753e-40	tubulin/FtsZ domain containing protein
	55	LOC_Os01g59680	56.4974	-1.99281	0.00225547	0.0425805	NHL25
	56	LOC_Os01g60080	12.5139	-6.31686	0.00100374	0.0224427	monocopper oxidase
	57	LOC_Os01g62060	223.465	-1.44388	7.33261e-05	0.00269679	plant-specific domain TIGR01589 family protein
	58	LOC_Os01g63480	181.007	-1.19575	0.0020322	0.0391902	transferase family protein
	59	LOC_Os01g63770	316.122	-1.16056	6.05794e-05	0.00230675	transmembrane amino acid transporter protein
	60	LOC_Os01g64640	300.54	-1.17854	8.35119e-05	0.00301727	histone H3
	61	LOC_Os01g65830	766.722	-3.60563	6.31633e-20	1.83977e-17	acyl-desaturase, chloroplast precursor
	62	LOC_Os01g66190	478.209	-1.04712	2.10415e-05	0.000928975	expressed protein
	63	LOC_Os01g67390	91.0717	-2.40222	3.00285e-06	0.000164665	POEI32 - Pollen Ole e I allergen and extensin family protein precursor
	64	LOC_Os01g67740	260.029	-1.02999	0.00129231	0.0277358	chromosome segregation protein
	65	LOC_Os01g68269	133.255	-1.31919	0.00171117	0.034389	expressed protein
	66	LOC_Os01g70680	517.481	-1.75738	4.93797e-11	6.59219e-09	DEF1 - Defensin and Defensin-like DEFL family
	67	LOC_Os01g70930	169.806	-1.24547	0.00104081	0.023135	leucoanthocyanidin dioxygenase
	68	LOC_Os01g71340	161.445	-1.31207	0.00135767	0.0287805	glycosyl hydrolases family 17
	69	LOC_Os01g71670	1010.38	-1.35878	1.33619e-12	2.11042e-10	glycosyl hydrolases family 17
	70	LOC_Os01g72090	154.289	-1.23163	0.00214422	0.0409281	phycoerythrobilin ferredoxin oxidoreductase
	71	LOC_Os01g72700	152.255	-1.39758	0.000452517	0.0119682	expressed protein
	72	LOC_Os01g74300	1638.42	-1.08162	3.30361e-10	3.72329e-08	metallothionein
	73	LOC_Os02g02450	125.434	-2.94156	6.70047e-11	8.73711e-09	transposon protein, unclassified
	74	LOC_Os02g05670	87.0731	-3.4963	7.35176e-10	7.70492e-08	expressed protein
	75	LOC_Os02g06340	120.761	-1.6484	0.000233222	0.00701168	EH domain-containing protein 1
	76	LOC_Os02g07900	60.6786	-2.3205	0.000354786	0.00988464	ANTH/ENTH domain containing protein
	77	LOC_Os02g09480	170.331	-1.31505	0.000672107	0.0164384	myb-like DNA-binding domain containing protein
	78	LOC_Os02g10300	23.234	-5.19551	1.25616e-05	0.000594371	polygalacturonase
	79	LOC_Os02g13660	280.14	-1.59217	2.1234e-07	1.46534e-05	meiosis 5
	80	LOC_Os02g15560	81.4123	-2.93596	2.68695e-07	1.8317e-05	transposon protein, Mutator sub-class
	81	LOC_Os02g15710	268.906	-1.63645	4.30115e-07	2.80425e-05	plastocyanin-like domain containing protein
	82	LOC_Os02g15810	198.335	-1.31881	0.000340162	0.00957235	HMG1/2
	83	LOC_Os02g18410	465.212	-2.14435	6.42158e-17	1.56547e-14	salt stress root protein RS1
	84	LOC_Os02g18690	91.9512	-2.16285	2.76146e-05	0.00117522	BURP domain containing protein
	85	LOC_Os02g21340	91.2574	-2.34488	6.13576e-06	0.000313469	ABC-2 type transporter family protein
	86	LOC_Os02g26210	97.8149	-1.90771	0.000104461	0.00362669	flowering promoting factor-like 1
	87	LOC_Os02g26290	13.4582	-4.38863	0.00202292	0.0390784	fasciclin-like arabinogalactan protein 8 precursor
	88	LOC_Os02g29010	234.193	-1.64667	8.0886e-07	5.08154e-05	retrotransposon protein, unclassified
	89	LOC_Os02g30240	73.8263	-2.76403	3.74661e-06	0.000202968	expressed protein
	90	LOC_Os02g32740	14.349	-4.24324	0.00227748	0.0429238	SNARE domain containing protein
	91	LOC_Os02g33630	243.716	-1.6399	9.54973e-07	5.8841e-05	WD domain, G-beta repeat domain containing protein
	92	LOC_Os02g35300	37.1622	-2.58047	0.00100409	0.0224427	transposon protein, unclassified
	93	LOC_Os02g37070	44.8094	-3.29164	2.13533e-05	0.000940886	expressed protein
	94	LOC_Os02g40100	72.2124	-1.74137	0.00217636	0.0413963	plant protein of unknown function DUF869 domain containing protein
	95	LOC_Os02g43640	53.2587	-2.28228	0.00066097	0.0162369	retrotransposon protein, unclassified
	96	LOC_Os02g44106	142.365	-1.54802	0.000462688	0.0121512	expansin precursor
	97	LOC_Os02g50140	279.071	-1.76819	1.16298e-07	8.34926e-06	caleosin related protein
	98	LOC_Os02g50640	218.046	-1.02054	0.00246011	0.0456925	HEAT repeat family protein
	99	LOC_Os02g52150	387.996	-2.13189	7.51865e-14	1.34903e-11	heat shock 22 kDa protein, mitochondrial precursor
	100	LOC_Os02g53970	110.742	-2.52627	1.07525e-07	7.77924e-06	OsSub24 - Putative Subtilisin homologue
	101	LOC_Os02g54190	30.3277	-2.8809	0.00185955	0.0364563	pectinesterase
	102	LOC_Os02g55410	259.408	-1.16134	0.00034559	0.00969219	MCM5 - Putative minichromosome maintenance MCM complex subunit 5
	103	LOC_Os02g56540	147.579	-1.43398	0.000424727	0.0114081	kinesin motor domain containing protein
	104	LOC_Os02g58210	176.036	-2.47663	1.95899e-10	2.34953e-08	jmjC domain containing protein
	105	LOC_Os02g58720	257.425	-1.04119	0.000924411	0.0210698	peroxidase precursor
	106	LOC_Os03g01270	494.785	-1.51729	4.94849e-09	4.49331e-07	expansin precursor
	107	LOC_Os03g02750	629.573	-2.09182	4.76877e-19	1.33692e-16	OsSub25 - Putative Subtilisin homologue
	108	LOC_Os03g03600	118.586	-1.49441	0.000811687	0.0192233	fasciclin-like arabinogalactan protein
	109	LOC_Os03g08460	111.069	-2.08239	7.69128e-06	0.000384187	AP2 domain containing protein
	110	LOC_Os03g08790	199.67	-1.64025	4.52742e-06	0.000238359	aspartic proteinase nepenthesin precursor
	111	LOC_Os03g08940	124.346	-1.31942	0.0026236	0.0480344	expressed protein
	112	LOC_Os03g12140	260.44	-1.30254	3.69486e-05	0.00151773	glucan endo-1,3-beta-glucosidase precursor
	113	LOC_Os03g14010	211.092	-1.09208	0.00180309	0.0357557	glycosyl hydrolase family 10 protein
	114	LOC_Os03g14180	379.719	-1.54875	1.54535e-08	1.30789e-06	hsp20/alpha crystallin family protein
	115	LOC_Os03g14630	993.227	-2.2548	1.04301e-30	5.08534e-28	LTPL106 - Protease inhibitor/seed storage/LTP family protein precursor
	116	LOC_Os03g15530	212.092	-1.64615	2.0374e-06	0.000115977	expressed protein
	117	LOC_Os03g16020	239.198	-1.22151	0.000264387	0.00781249	hsp20/alpha crystallin family protein
	118	LOC_Os03g16610	180.177	-1.52985	4.73474e-05	0.00185973	laccase precursor protein
	119	LOC_Os03g17100	639.995	-1.12616	1.12336e-06	6.75463e-05	Core histone H2A/H2B/H3/H4 domain containing protein
	120	LOC_Os03g19200	81.7356	-2.1587	6.7649e-05	0.00252872	DNAJ heat shock N-terminal domain-containing protein
	121	LOC_Os03g27110	43.1193	-3.49183	1.0723e-05	0.000517193	hydrolase protein
	122	LOC_Os03g29570	70.3297	-3.66126	4.40803e-08	3.4811e-06	mps one binder kinase activator-like 1A
	123	LOC_Os03g30250	129.265	-1.52698	0.000542453	0.0137834	COBRA-like protein precursor
	124	LOC_Os03g31630	390.826	-1.34897	7.92991e-06	0.000395226	OsSub29 - Putative Subtilisin homologue
	125	LOC_Os03g39020	213.035	-1.06917	0.00182493	0.0359662	Kinesin motor domain domain containing protein
	126	LOC_Os03g43990	287.018	-1.01419	0.00134532	0.0286271	BTBN8 - Bric-a-Brac, Tramtrack, Broad Complex BTB domain with non-phototropic hypocotyl 3 NPH3 and coiled-coil domains
	127	LOC_Os03g45250	122.302	-2.48046	9.45121e-08	6.97276e-06	2-aminoethanethiol dioxygenase
	128	LOC_Os03g45920	506.635	-1.09609	5.75402e-06	0.000295989	tubulin/FtsZ domain containing protein
	129	LOC_Os03g49600	1422.03	-1.24573	9.29418e-13	1.48893e-10	Os3bglu7 - beta-glucosidase, exo-beta-glucanse
	130	LOC_Os03g51459	243.19	-1.4182	1.21357e-05	0.000575607	expressed protein
	131	LOC_Os03g52650	87.1658	-1.97333	0.000177159	0.00558836	syntaxin-related protein
	132	LOC_Os03g53920	319.319	-1.20682	3.05927e-05	0.00128489	kinesin motor domain containing protein
	133	LOC_Os03g55280	449.416	-1.21852	4.00908e-06	0.000214596	semialdehyde dehydrogenase, NAD binding domain containing protein
	134	LOC_Os03g55290	1383.34	-1.2839	3.78722e-12	5.77822e-10	GASR3 - Gibberellin-regulated GASA/GAST/Snakin family protein precursor
	135	LOC_Os03g56820	486.711	-1.71985	7.31147e-12	1.09321e-09	fatty acid hydroxylase
	136	LOC_Os03g57190	183.054	-1.47455	0.000310366	0.00890138	TCP family transcription factor
	137	LOC_Os03g58880	40.2773	-2.72818	0.000577424	0.0145022	oxidoreductase
	138	LOC_Os03g58890	208.188	-1.79736	3.95979e-07	2.59865e-05	oxidoreductase
	139	LOC_Os03g59650	165.32	-1.60478	3.70793e-05	0.00152032	BRCA1 C Terminus domain containing protein
	140	LOC_Os03g61670	838.792	-1.38297	1.21116e-09	1.21811e-07	calreticulin precursor
	141	LOC_Os03g63970	141.046	-1.27167	0.00229767	0.0432681	gibberellin 20 oxidase 1
	142	LOC_Os04g01740	124.75	-2.95532	4.65973e-09	4.24831e-07	heat shock protein
	143	LOC_Os04g13480	75.7854	-2.25653	0.000130664	0.00436091	response regulator receiver domain containing protein
	144	LOC_Os04g14150	256.754	-1.01255	0.0013939	0.0292952	dehydration response related protein
	145	LOC_Os04g17660	219.344	-2.07216	8.0862e-09	7.08427e-07	rhodanese-like domain containing protein
	146	LOC_Os04g25160	12.2836	-7.83123	8.09651e-05	0.00293833	pollen allergen
	147	LOC_Os04g33450	180.315	-1.14238	0.0018926	0.0370395	expressed protein
	148	LOC_Os04g33630	159.022	-1.67226	2.82857e-05	0.0012015	2Fe-2S iron-sulfur cluster binding domain containing protein
	149	LOC_Os04g33710	29.2859	-3.24836	0.000428962	0.0114943	expressed protein
	150	LOC_Os04g33740	788.756	-1.43508	1.05061e-11	1.5502e-09	glycosyl hydrolases
	151	LOC_Os04g34510	57.5871	-2.17483	0.000853813	0.0199402	expressed protein
	152	LOC_Os04g35270	90.6865	-1.52932	0.00265394	0.0483881	alpha-1,4-fucosyltransferase
	153	LOC_Os04g38026	150.642	-1.33346	0.0011046	0.0243782	transporter family protein
	154	LOC_Os04g38560	42.4463	-4.59503	4.98313e-08	3.88061e-06	pectinesterase
	155	LOC_Os04g39100	182.811	-1.4005	0.00035933	0.00996176	peroxidase precursor
	156	LOC_Os04g39610	87.5263	-2.13629	5.43732e-05	0.00208816	glycerophosphoryl diester phosphodiesterase family protein
	157	LOC_Os04g41900	105.932	-1.90334	7.01455e-05	0.00261333	expressed protein
	158	LOC_Os04g42620	122.484	-1.46525	0.00113716	0.0249552	uncharacterized protein At4g06744 precursor
	159	LOC_Os04g43290	232.974	-1.41637	2.53133e-05	0.00108969	ARPC2B
	160	LOC_Os04g45720	341.818	-1.01754	0.000397221	0.010838	aldehyde dehydrogenase
	161	LOC_Os04g51340	76.2351	-1.75579	0.00162297	0.0331813	pectinacetylesterase domain containing protein
	162	LOC_Os04g52590	522.559	-1.28927	8.09129e-08	6.08965e-06	protein kinase domain containing protein
	163	LOC_Os04g53760	181.447	-1.28008	0.000543273	0.0137834	kinesin motor domain containing protein
	164	LOC_Os04g54240	400.001	-1.40978	2.06776e-07	1.43135e-05	wound induced protein
	165	LOC_Os04g54300	248.414	-1.52275	3.9401e-06	0.000211408	wound induced protein
	166	LOC_Os04g54310	117.972	-1.81043	7.10848e-05	0.00263955	expressed protein
	167	LOC_Os04g57350	69.1697	-2.75594	3.4001e-06	0.000185541	EH domain-containing protein 1
	168	LOC_Os04g58800	218.578	-1.54286	5.89904e-06	0.000302754	ubiquitin-conjugating enzyme
	169	LOC_Os04g58840	97.7605	-2.13838	1.61316e-05	0.000736163	Eukaryotic aspartyl protease domain containing protein
	170	LOC_Os05g07820	164.683	-1.60869	4.12009e-05	0.00165898	leucine-rich repeat receptor protein kinase EXS precursor
	171	LOC_Os05g08770	310.024	-1.93437	8.79425e-11	1.12707e-08	uncharacterized protein At4g06744 precursor
	172	LOC_Os05g09740	76.3125	-2.41629	2.03395e-05	0.000905109	HAD superfamily phosphatase
	173	LOC_Os05g11320	156.869	-1.94086	1.44037e-06	8.36908e-05	metallothionein-like protein 3B
	174	LOC_Os05g11910	433.848	-1.25229	1.27916e-06	7.58966e-05	GDSL-like lipase/acylhydrolase
	175	LOC_Os05g12580	168.378	-2.8088	1.39052e-11	2.0251e-09	expressed protein
	176	LOC_Os05g14180	1471.69	-1.03891	2.93352e-09	2.73e-07	OsIAA17 - Auxin-responsive Aux/IAA gene family member
	177	LOC_Os05g20020	135.613	-1.46365	0.000514956	0.0131993	polygalacturonase
	178	LOC_Os05g20150	26.8968	-5.19443	5.27811e-06	0.000275297	TKL_IRAK_CrRLK1L-1.11 - The CrRLK1L-1 subfamily has homology to the CrRLK1L homolog
	179	LOC_Os05g20570	19.1847	-5.9945	4.78464e-05	0.00187277	invertase/pectin methylesterase inhibitor family protein
	180	LOC_Os05g25260	109.882	-1.72056	0.000285562	0.00835018	AP2 domain containing protein
	181	LOC_Os05g32460	43.6398	-3.03059	7.52668e-05	0.00275381	VQ domain containing protein
	182	LOC_Os05g33150	76.0669	-10.4502	1.20152e-11	1.76129e-09	CHIT6 - Chitinase family protein precursor
	183	LOC_Os05g34170	639.005	-1.21623	3.94437e-08	3.17077e-06	tubulin/FtsZ domain containing protein
	184	LOC_Os05g34670	482.541	-1.13994	8.23138e-06	0.000407535	KH domain containing protein
	185	LOC_Os05g35460	826.244	-1.40835	7.53488e-12	1.11915e-09	patellin protein
	186	LOC_Os05g38770	26.7736	-3.03009	0.00142282	0.0297892	protein kinase APK1B, chloroplast precursor
	187	LOC_Os05g40740	72.6344	-3.44096	4.30083e-08	3.42053e-06	monocopper oxidase
	188	LOC_Os05g41230	889.028	-1.30803	0.00122234	0.0265904	BRASSINOSTEROID INSENSITIVE 1-associated receptor kinase 1 precursor
	189	LOC_Os05g43140	69.3154	-1.82332	0.00169864	0.0342681	expressed protein
	190	LOC_Os05g44200	536.639	-1.20127	7.52365e-07	4.75325e-05	GDSL-like lipase/acylhydrolase
	191	LOC_Os05g44210	1012.07	-1.25829	4.23437e-10	4.6326e-08	trehalose-6-phosphate synthase
	192	LOC_Os05g46530	129.163	-3.95327	9.48676e-16	1.9885e-13	invertase/pectin methylesterase inhibitor family protein
	193	LOC_Os05g48560	242.185	-1.61655	9.96982e-07	6.03756e-05	expressed protein
	194	LOC_Os05g48900	758.911	-1.00238	2.87672e-06	0.000158524	fasciclin domain containing protein
	195	LOC_Os05g49240	47.7559	-2.73423	0.000306771	0.00882085	homeodomain-related
	196	LOC_Os05g49310	19.1207	-6.46979	0.000258787	0.00766239	MYB family transcription factor
	197	LOC_Os05g49350	35.1788	-2.93189	0.000609271	0.01518	DUF1645 domain containing protein
	198	LOC_Os05g51090	43.6654	-3.929	1.14126e-06	6.82567e-05	nodulin MtN3 family protein
	199	LOC_Os06g01960	86.346	-2.02782	0.000108795	0.00375971	retrotransposon protein, unclassified
	200	LOC_Os06g02780	319.869	-1.64564	1.40973e-08	1.20677e-06	aspartic protease
	201	LOC_Os06g03390	40.2068	-2.76317	0.000357802	0.00995631	expressed protein
	202	LOC_Os06g03520	84.7791	-1.93173	0.000276014	0.00810268	DUF581 domain containing protein
	203	LOC_Os06g03610	41.1457	-4.51748	2.70858e-07	1.83529e-05	TKL_IRAK_CrRLK1L-1.13 - The CrRLK1L-1 subfamily has homology to the CrRLK1L homolog
	204	LOC_Os06g03990	537.663	-1.06416	8.79719e-06	0.000431736	aminotransferase, classes I and II, domain containing protein
	205	LOC_Os06g04930	1276.16	-1.47668	2.41873e-16	5.42473e-14	expressed protein
	206	LOC_Os06g04990	543.281	-2.71755	4.16726e-27	1.63971e-24	early nodulin 93 ENOD93 protein
	207	LOC_Os06g05000	186.571	-3.11162	1.26035e-14	2.458e-12	early nodulin 93 ENOD93 protein
	208	LOC_Os06g05010	51.5197	-2.61794	0.000160163	0.0051306	early nodulin 93 ENOD93 protein
	209	LOC_Os06g05020	140.954	-3.85425	1.27505e-16	3.01018e-14	early nodulin 93 ENOD93 protein
	210	LOC_Os06g08310	28.8209	-5.03356	2.07454e-06	0.000117494	plasma membrane ATPase
	211	LOC_Os06g09450	15180.7	-1.24199	9.53005e-21	2.92795e-18	sucrose synthase
	212	LOC_Os06g15480	192.326	-1.60566	4.09621e-05	0.00165233	transcription factor
	213	LOC_Os06g17450	72.3422	-2.75717	2.69448e-06	0.000150328	expressed protein
	214	LOC_Os06g21410	21.0104	-3.20446	0.00250114	0.0462454	arabinogalactan peptide 23 precursor
	215	LOC_Os06g30950	235.518	-1.06647	0.00140338	0.0294434	transporter-related
	216	LOC_Os06g35590	13.2037	-6.44669	0.000687365	0.0167568	reticuline oxidase-like protein precursor
	217	LOC_Os06g38510	9.41619	-7.41619	0.000411845	0.0111536	pectate lyase precursor
	218	LOC_Os06g39240	236.67	-1.26644	0.000139084	0.00458732	endothelial differentiation-related factor 1
	219	LOC_Os06g39875	163.663	-1.52345	0.000126404	0.00427599	ras-related protein
	220	LOC_Os06g40440	163.191	-1.22938	0.00156595	0.0323102	expressed protein
	221	LOC_Os06g41030	3770.86	-1.49569	2.33507e-20	6.9828e-18	DUF1680 domain containing protein
	222	LOC_Os06g45230	13.2351	-6.43136	0.000696731	0.0169667	pollen allergen
	223	LOC_Os06g45290	11.6256	-7.7518	0.000119253	0.00407409	pollen allergen
	224	LOC_Os06g47110	26.394	-5.01197	1.27092e-05	0.000600087	COBRA-like protein precursor
	225	LOC_Os06g47600	159.112	-1.60824	0.000159105	0.00511027	thaumatin family domain containing protein
	226	LOC_Os06g48980	20.0027	-3.51175	0.00164319	0.0334424	protein kinase APK1B, chloroplast precursor
	227	LOC_Os06g49770	83.1223	-1.8188	0.000862147	0.0200592	LTPL86 - Protease inhibitor/seed storage/LTP family protein precursor
	228	LOC_Os06g49810	1124.74	-1.10477	3.31469e-09	3.07197e-07	glycosyl transferase family 8
	229	LOC_Os06g51320	34.2611	-2.97931	0.000712053	0.0171905	GASR8 - Gibberellin-regulated GASA/GAST/Snakin family protein precursor
	230	LOC_Os07g01620	1079.47	-1.44968	4.89109e-05	0.0019041	dirigent
	231	LOC_Os07g02200	675.453	-1.06414	1.40387e-06	8.19946e-05	plastocyanin-like domain containing protein
	232	LOC_Os07g04150	320.416	-1.15912	6.56854e-05	0.00246353	stress-induced protein
	233	LOC_Os07g07230	305.549	-1.03113	0.000493866	0.0127903	protein kinase
	234	LOC_Os07g09630	88.0835	-2.81787	2.82466e-07	1.90218e-05	oxidoreductase
	235	LOC_Os07g14340	9.6514	-7.4833	0.000412267	0.0111536	retrotransposon protein, unclassified
	236	LOC_Os07g15370	59.0168	-2.46086	9.48811e-05	0.00336176	metal transporter Nramp6
	237	LOC_Os07g17160	108.145	-1.67888	0.000530012	0.0135081	expressed protein
	238	LOC_Os07g20110	800.481	-1.32182	1.93302e-10	2.33486e-08	expressed protein
	239	LOC_Os07g26480	29.2899	-2.93902	0.00137458	0.0290567	P21-Rho-binding domain containing protein
	240	LOC_Os07g26660	133.501	-1.59116	0.000195837	0.006075	aquaporin protein
	241	LOC_Os07g31500	138.281	-1.37031	0.00110322	0.0243782	leucine-rich repeat receptor protein kinase EXS precursor
	242	LOC_Os07g32406	217.36	-1.3157	0.000111378	0.00383715	expressed protein
	243	LOC_Os07g34130	15.2496	-5.36034	0.000632993	0.015687	TBC domain containing protein
	244	LOC_Os07g36690	72.7824	-2.74255	2.38044e-06	0.000133806	CSLF2 - cellulose synthase-like family F; beta1,3;1,4 glucan synthase
	245	LOC_Os07g37850	903.423	-1.35174	2.14291e-10	2.54292e-08	expressed protein
	246	LOC_Os07g38130	145.306	-1.73642	1.72897e-05	0.000777101	polygalacturonase inhibitor 1 precursor
	247	LOC_Os07g38590	261.409	-1.1934	0.000148588	0.00483768	carboxyl-terminal peptidase
	248	LOC_Os07g38630	142.704	-1.3119	0.00139067	0.0292874	expressed protein
	249	LOC_Os07g39020	390.503	-2.45464	3.04073e-16	6.68602e-14	OsSub53 - Putative Subtilisin homologue
	250	LOC_Os07g39390	734.46	-1.09488	2.70373e-07	1.83529e-05	retrotransposon protein, unclassified
	251	LOC_Os07g40130	288.487	-1.19376	8.59441e-05	0.00308903	retrotransposon protein, Ty3-gypsy subclass
	252	LOC_Os07g41410	185.865	-2.39914	1.98947e-10	2.37339e-08	EGG APPARATUS-1
	253	LOC_Os07g48330	89.4762	-1.89158	0.000243435	0.00726033	cytochrome P450
	254	LOC_Os07g49100	48.4185	-3.44837	2.37388e-06	0.000133806	pectinesterase
	255	LOC_Os08g03420	198.768	-1.87923	1.90981e-07	1.33023e-05	kelch repeat protein
	256	LOC_Os08g08100	35.4534	-2.8765	0.00102239	0.0227934	expressed protein
	257	LOC_Os08g12160	14.9744	-6.6544	0.000358964	0.00996176	expressed protein
	258	LOC_Os08g17160	1099.2	-1.85149	0.000205344	0.00632618	plastocyanin-like domain containing protein
	259	LOC_Os08g34910	115.398	-1.43579	0.00166137	0.033744	pectinesterase
	260	LOC_Os08g36860	548.258	-1.48079	1.27726e-09	1.27886e-07	cytochrome P450
	261	LOC_Os08g39270	1079.61	-1.00292	4.28793e-07	2.80378e-05	fasciclin domain containing protein
	262	LOC_Os08g40170	157.023	-1.20821	0.00214081	0.0408979	cyclin-dependent kinase B2-1
	263	LOC_Os08g40290	35.8243	-3.08968	0.000304892	0.00877806	retrotransposon protein, unclassified
	264	LOC_Os08g42750	141.617	-2.0796	1.03333e-06	6.23e-05	CAMK_CAMK_like.37 - CAMK includes calcium/calmodulin depedent protein kinases
	265	LOC_Os08g42890	438.518	-1.64675	0.00265587	0.0483881	pectinesterase inhibitor domain containing protein
	266	LOC_Os08g43270	122.435	-1.5826	0.000568139	0.014301	BAG domain-containing protein
	267	LOC_Os08g44750	68.7416	-1.76084	0.00253667	0.046825	auxin-induced protein 5NG4
	268	LOC_Os09g07350	92.8352	-1.88145	0.000242022	0.00723741	fasciclin-like arabinogalactan protein 8 precursor
	269	LOC_Os09g10330	54.4847	-2.2023	0.00128027	0.027583	expressed protein
	270	LOC_Os09g12150	131.331	-1.68322	0.000146058	0.00478918	OsFBX310 - F-box domain containing protein
	271	LOC_Os09g21370	47.1058	-3.22512	7.99265e-06	0.00039747	cysteine proteinase EP-B 1 precursor
	272	LOC_Os09g25060	64.5994	-3.73912	1.06616e-07	7.73842e-06	WRKY76
	273	LOC_Os09g25490	380.874	-2.06655	3.39451e-14	6.24033e-12	CESA9 - cellulose synthase
	274	LOC_Os09g28300	258.951	-1.01273	0.00162979	0.0332904	remorin C-terminal domain containing protein
	275	LOC_Os09g29690	202.308	-1.25852	0.00100132	0.0224351	beta-expansin precursor
	276	LOC_Os09g31230	386.813	-1.28168	2.8003e-06	0.000155075	expressed protein
	277	LOC_Os09g32840	109.295	-1.42129	0.00259611	0.0476478	nucleotide pyrophosphatase/phosphodiesterase
	278	LOC_Os09g32992	241.204	-1.24249	0.000507904	0.0130484	expressed protein
	279	LOC_Os09g33940	798.966	-1.99817	1.7609e-21	5.48519e-19	expressed protein
	280	LOC_Os09g36930	160.645	-1.47984	0.000162596	0.00519474	aquaporin protein
	281	LOC_Os09g37060	71.1992	-2.00296	0.00125925	0.0272349	transposon protein, unclassified
	282	LOC_Os10g05980	387.169	-2.40669	7.48805e-17	1.78662e-14	POEI13 - Pollen Ole e I allergen and extensin family protein precursor
	283	LOC_Os10g05990	852.774	-1.52559	3.11616e-13	5.33506e-11	POEI14 - Pollen Ole e I allergen and extensin family protein precursor
	284	LOC_Os10g08022	14.946	-4.48831	0.000910745	0.020843	fructose-bisphospate aldolase isozyme
	285	LOC_Os10g17660	12.5457	-6.3703	0.000907888	0.0208202	profilin domain containing protein
	286	LOC_Os10g17680	15.1144	-6.56537	0.00037724	0.010394	profilin domain containing protein
	287	LOC_Os10g26600	18.0014	-4.8264	0.000179535	0.00564743	soluble inorganic pyrophosphatase
	288	LOC_Os10g26700	102.268	-3.93599	6.64287e-13	1.09549e-10	YGL010w
	289	LOC_Os10g32980	420.952	-2.04614	8.94931e-15	1.76066e-12	CESA7 - cellulose synthase
	290	LOC_Os10g33370	199.51	-1.33843	0.000342679	0.00963107	3-ketoacyl-CoA synthase precursor
	291	LOC_Os10g35580	113.678	-1.63416	0.000407328	0.0110466	ATEB1A-like microtubule associated protein
	292	LOC_Os10g35930	115.596	-2.93118	3.70594e-10	4.1147e-08	OsPLIM2c - LIM domain protein actin-binding protein and transcription factor
	293	LOC_Os10g36650	913.187	-1.14404	8.81723e-09	7.69466e-07	actin
	294	LOC_Os10g37540	83.0795	-2.09743	0.000129785	0.00434773	OsFBDUF48 - F-box and DUF domain containing protein
	295	LOC_Os10g38080	398.086	-1.5846	4.48733e-09	4.12467e-07	OsSub61 - Putative Subtilisin homologue
	296	LOC_Os10g40090	84.2996	-3.54087	1.75722e-09	1.68422e-07	expansin precursor
	297	LOC_Os11g02080	470.915	-1.35566	1.21689e-07	8.69188e-06	expressed protein
	298	LOC_Os11g02130	241.631	-1.22512	0.000223506	0.00676491	peroxidase precursor
	299	LOC_Os11g03270	337.431	-1.4017	9.94624e-07	6.03756e-05	nucleoside-triphosphatase
	300	LOC_Os11g04000	761.32	-1.50022	1.79077e-12	2.78912e-10	expressed protein
	301	LOC_Os11g07050	127.819	-1.43869	0.00169904	0.0342681	FHA domain containing protein
	302	LOC_Os11g08200	272.378	-2.40306	8.17052e-13	1.33758e-10	eukaryotic aspartyl protease domain containing protein
	303	LOC_Os11g08220	469.169	-1.10134	7.33476e-05	0.00269679	DEFL28 - Defensin and Defensin-like DEFL family
	304	LOC_Os11g10510	357.896	-1.68635	1.62321e-09	1.5692e-07	dehydrogenase
	305	LOC_Os11g11430	371.209	-1.11898	4.90123e-05	0.0019041	OsIAA29 - Auxin-responsive Aux/IAA gene family member
	306	LOC_Os11g14880	296.099	-1.27656	8.37688e-05	0.00302053	LTPL32 - Protease inhibitor/seed storage/LTP family protein precursor
	307	LOC_Os11g32650	240.982	-1.97972	1.5611e-09	1.52893e-07	chalcone synthase
	308	LOC_Os11g34460	872.19	-1.03191	3.96262e-07	2.59865e-05	OsFBO10 - F-box and other domain containing protein
	309	LOC_Os11g38010	107.956	-1.90067	0.000105347	0.00365182	targeting protein for Xklp2
	310	LOC_Os11g43630	16.5156	-4.98343	0.000314606	0.00898851	retrotransposon protein, unclassified
	311	LOC_Os11g43640	31.3708	-4.16619	1.38751e-05	0.000644285	retrotransposon protein, unclassified
	312	LOC_Os11g45730	13.568	-7.93077	3.63031e-05	0.00149396	pectinesterase
	313	LOC_Os11g45990	164.627	-4.3801	1.2134e-21	3.88772e-19	von Willebrand factor type A domain containing protein
	314	LOC_Os11g46000	183.986	-4.36608	1.33455e-23	4.67677e-21	von Willebrand factor type A domain containing protein
	315	LOC_Os12g02040	428.825	-1.14192	1.29776e-05	0.000609207	hypoxia-responsive family protein
	316	LOC_Os12g02080	237.59	-1.22712	0.000166306	0.00529818	peroxidase precursor
	317	LOC_Os12g06260	223.921	-1.1922	0.00034905	0.00976121	harpin-induced protein 1 domain containing protein
	318	LOC_Os12g06870	442.311	-1.91276	2.14804e-13	3.73459e-11	OsNucAP2 - Putative Nucleoporin Autopeptidase homologue
	319	LOC_Os12g12860	34.683	-3.36942	7.42151e-05	0.00272421	CAMK_CAMK_like.46 - CAMK includes calcium/calmodulin depedent protein kinases
	320	LOC_Os12g22680	130.748	-1.59682	0.000258966	0.00766239	histone H3
	321	LOC_Os12g23980	3648.04	-1.38451	0.00277837	0.0499305	OsSub63 - Putative Subtilisin homologue
	322	LOC_Os12g27940	1042.77	-1.79536	2.95068e-05	0.00124161	expressed protein
	323	LOC_Os12g28770	310.153	-1.04681	0.000323217	0.00918773	POEI19 - Pollen Ole e I allergen and extensin family protein precursor
	324	LOC_Os12g29220	301.122	-1.30121	1.18775e-05	0.000566786	nodulin MtN3 family protein
	325	LOC_Os12g35610	146.646	-1.51848	0.000172768	0.00548067	respiratory burst oxidase
	326	LOC_Os12g35710	29.9507	-3.58129	0.00012876	0.00432958	uncharacterized protein At4g06744 precursor
	327	LOC_Os12g36890	187.782	-1.67927	4.2695e-06	0.000226374	CSLD4 - cellulose synthase-like family D
	328	LOC_Os12g37660	15.5263	-8.11135	1.38571e-05	0.000644285	pectinesterase
	329	LOC_Os12g39980	275.739	-1.15352	0.000314475	0.00898851	kinesin motor domain containing protein
	330	LOC_Os12g40890	321.196	-1.13723	9.07973e-05	0.00325304	OsIAA30 - Auxin-responsive Aux/IAA gene family member
	331	LOC_Os12g42650	26.5817	-3.33578	0.000501225	0.0129116	pollen preferential protein
	332	LOC_Os12g42860	613.115	-1.30606	7.4548e-09	6.63477e-07	2-aminoethanethiol dioxygenase
	333	LOC_Os12g43440	680.777	-1.34821	6.27639e-10	6.67142e-08	thaumatin
	334	LOC_Os12g43450	260.58	-1.34844	2.89042e-05	0.00121854	thaumatin family domain containing protein
	335	LOC_Os12g43660	37.1368	-2.72044	0.00087846	0.0202905	receptor-like protein kinase HAIKU2 precursor
Total	335
RL vs. NL at 15 DAH seeds	1	LOC_Os01g01470	1838.85	1.20929	2.21e-12	6.66e-10	no apical meristem protein
Up-regulation	2	LOC_Os01g03340	342.552	1.05128	0.000304619	0.0135677	BBTI4 - Bowman-Birk type bran trypsin inhibitor precursor
243 DEGs	3	LOC_Os01g03390	370.887	1.90518	3.2e-10	5.87e-08	BBTI7 - Bowman-Birk type bran trypsin inhibitor precursor
	4	LOC_Os01g04380	106.578	2.29184	3.68e-06	0.000280424	hsp20/alpha crystallin family protein
	5	LOC_Os01g07530	175.359	1.53516	7.62e-05	0.00405059	uncharacterized glycosyltransferase
	6	LOC_Os01g07730	99.2263	2.03805	6.34e-05	0.00352985	phosphate/phosphoenolpyruvate translocator-related protein
	7	LOC_Os01g08560	2295.56	1.0618	8.89e-11	1.78e-08	DnaK family protein
	8	LOC_Os01g08860	697.397	3.30041	2.57e-44	1.53e-40	hsp20/alpha crystallin family protein
	9	LOC_Os01g09430	380.12	1.10138	4.75e-05	0.00274058	expressed protein
	10	LOC_Os01g11130	264.263	1.18447	0.000195512	0.00931349	RNA recognition motif containing protein
	11	LOC_Os01g12580	172.871	1.74899	1.5e-05	0.00101102	late embryogenesis abundant protein
	12	LOC_Os01g15000	643.805	1.08457	1.29e-05	0.000887941	lipase
	13	LOC_Os01g18080	838.104	1.07097	8.82e-07	7.93e-05	retrotransposon protein, unclassified
	14	LOC_Os01g19740	699.811	1.4297	7.75e-10	1.31e-07	calvin cycle protein CP12
	15	LOC_Os01g21420	276.185	1.2198	0.000101368	0.00523472	pre-mRNA-splicing factor SF2
	16	LOC_Os01g22230	80.9344	1.92446	0.0004252	0.0178244	peroxidase precursor
	17	LOC_Os01g24710	138.955	1.73799	9.84e-05	0.00511335	jacalin-like lectin domain containing protein
	18	LOC_Os01g29840	1838.61	1.01648	2.67e-09	4.06e-07	no apical meristem protein
	19	LOC_Os01g41240	41.2642	3.15974	0.0001264	0.00632568	hydrolase, alpha/beta fold family domain containing protein
	20	LOC_Os01g42860	63.3044	5.10585	4.52e-08	5.44e-06	inhibitor I family protein
	21	LOC_Os01g43460	129.126	1.70096	0.00023992	0.0110736	C4-dicarboxylate transporter/malic acid transport protein
	22	LOC_Os01g43540	1569.78	1.05615	2.14e-09	3.38e-07	suppressor of G2 allele of SKP1
	23	LOC_Os01g50700	1120.08	1.15293	2.95e-08	3.65e-06	dehydrin family protein
	24	LOC_Os01g50910	1798.68	1.18585	2.48e-10	4.64e-08	late embryogenesis abundant protein, group 3
	25	LOC_Os01g54430	26.3514	3.645	0.00123	0.0423043	plastocyanin-like domain containing protein
	26	LOC_Os01g54520	281.131	1.19415	0.000222308	0.0104227	DUF1264 domain containing protein
	27	LOC_Os01g54700	260.743	1.1068	0.00047656	0.0196083	retrotransposon protein, unclassified
	28	LOC_Os01g55240	208.332	2.5594	4.83e-12	1.37e-09	gibberellin 2-beta-dioxygenase
	29	LOC_Os01g55270	390.507	1.02162	0.000353233	0.0153493	SGS domain containing protein
	30	LOC_Os01g55690	810022	1.26924	7.43e-18	3.48e-15	glutelin
	31	LOC_Os01g60830	81.7826	2.26971	3.57e-05	0.00211045	expressed protein
	32	LOC_Os01g61044	263.627	2.22296	7.95e-12	2.08e-09	transmembrane amino acid transporter protein
	33	LOC_Os01g62060	36.5782	3.54538	7.21e-05	0.00389794	plant-specific domain TIGR01589 family protein
	34	LOC_Os01g62290	3576.44	1.88517	1.75e-32	3.12e-29	DnaK family protein
	35	LOC_Os01g62870	131.036	1.39327	0.0012196	0.0422016	oxidoreductase, aldo/keto reductase family protein
	36	LOC_Os01g62970	111.221	1.56924	0.000722178	0.0278682	expressed protein
	37	LOC_Os01g68770	3008.42	1.00118	1.76e-10	3.33e-08	selenium-binding protein
	38	LOC_Os01g73940	81.7078	1.96987	0.0003905	0.0166439	expressed protein
	39	LOC_Os01g74450	389.983	1.7873	5.2e-11	1.09e-08	aquaporin protein
	40	LOC_Os02g02410	31902.5	1.03835	2.25e-12	6.69e-10	DnaK family protein
	41	LOC_Os02g03750	166.353	1.65379	3.14e-05	0.00188806	polygalacturonase
	42	LOC_Os02g04510	120.283	2.12541	5.91e-06	0.000431284	UOS1
	43	LOC_Os02g04650	294.468	1.46477	1.62e-06	0.000134962	activator of 90 kDa heat shock protein ATPase homolog
	44	LOC_Os02g08490	620.712	2.17742	6.49e-20	4.28e-17	chaperone protein clpB 1
	45	LOC_Os02g14600	33929.1	1.38896	1.05e-24	1.1e-21	glutelin
	46	LOC_Os02g15070	8625.17	1.9012	9.85e-32	1.6e-28	glutelin
	47	LOC_Os02g15150	265820	1.26095	1.48e-20	1.1e-17	glutelin
	48	LOC_Os02g15169	10368.7	1.08419	9.68e-15	3.92e-12	glutelin
	49	LOC_Os02g15250	725.043	1.03455	6.6e-06	0.000472121	late embryogenesis abundant domain-containing protein
	50	LOC_Os02g15930	251.149	1.77348	4.59e-08	5.49e-06	expressed protein
	51	LOC_Os02g16820	60648	1.49033	9.55e-23	8.51e-20	glutelin
	52	LOC_Os02g16830	36415.7	1.38646	3.57e-19	1.99e-16	glutelin
	53	LOC_Os02g26470	118.804	1.68763	0.000351272	0.0153014	expressed protein
	54	LOC_Os02g28980	777.163	1.42552	2.56e-11	5.62e-09	peptidyl-prolyl isomerase
	55	LOC_Os02g32580	181.953	1.37481	0.000252964	0.0116155	expressed protein
	56	LOC_Os02g34360	63.8747	3.11348	4.11e-06	0.000307447	expressed protein
	57	LOC_Os02g34370	503.534	1.21565	2.51e-06	0.000198477	expressed protein
	58	LOC_Os02g39930	304.257	1.08419	0.000279611	0.012708	OsTIL-1 Temperature-induced lipocalin-1
	59	LOC_Os02g40900	289.023	1.77646	1.09e-08	1.48e-06	RNA recognition motif containing protein
	60	LOC_Os02g41580	259.802	1.26145	7.22e-05	0.00389794	CAMK_CAMK_like.14 - CAMK includes calcium/calmodulin depedent protein kinases
	61	LOC_Os02g44108	298.233	1.28297	1.83e-05	0.00120771	expansin precursor
	62	LOC_Os02g44770	288.598	1.81899	3.33e-09	4.94e-07	uncharacterized mscS family protein
	63	LOC_Os02g44870	1133.17	1.05964	2.91e-08	3.63e-06	dehydrin
	64	LOC_Os02g44980	334.803	1.11087	0.000151248	0.007409	transmembrane amino acid transporter protein
	65	LOC_Os02g46460	589.56	1.1654	5.85e-06	0.000428731	peptide transporter PTR2
	66	LOC_Os02g48570	731.763	1.11504	7.5e-07	6.85e-05	peptide transporter PTR2
	67	LOC_Os02g50690	121.208	1.55368	0.000475513	0.0196083	GDSL-like lipase/acylhydrolase
	68	LOC_Os02g52150	337.529	3.16434	1.76e-24	1.74e-21	heat shock 22 kDa protein, mitochondrial precursor
	69	LOC_Os02g54130	380.963	1.01752	0.000177655	0.00850832	heat shock protein DnaJ
	70	LOC_Os02g54140	223.22	2.7573	2.01e-14	7.63e-12	hsp20/alpha crystallin family protein
	71	LOC_Os02g56900	327.342	2.0006	1.78e-11	4.24e-09	thioredoxin family protein
	72	LOC_Os02g57720	786.163	1.60115	1.25e-13	4.44e-11	aquaporin protein
	73	LOC_Os03g04080	76.2249	1.81061	0.00113036	0.0396427	expressed protein
	74	LOC_Os03g04770	720.38	1.37932	3.82e-09	5.62e-07	beta-amylase
	75	LOC_Os03g06330	325.616	1.98535	1.59e-11	3.83e-09	tyrosine protein kinase domain containing protein
	76	LOC_Os03g06970	55.8071	3.46945	1.27e-06	0.000108589	tetratricopeptide repeat domain containing protein
	77	LOC_Os03g07180	494.103	1.72342	1.38e-11	3.45e-09	embryonic protein DC-8
	78	LOC_Os03g10640	484.903	1.17239	6.37e-06	0.000457388	calcium-transporting ATPase, plasma membrane-type
	79	LOC_Os03g13450	81.0889	1.78787	0.000922333	0.03375	expressed protein
	80	LOC_Os03g13870	402.282	1.0055	0.000324841	0.014306	expressed protein
	81	LOC_Os03g14180	406.225	1.36967	3.9e-07	3.89e-05	hsp20/alpha crystallin family protein
	82	LOC_Os03g14590	954.808	1.01088	2.34e-06	0.000188908	calcium-binding EF hand family protein
	83	LOC_Os03g15890	812.144	1.55952	6.74e-13	2.22e-10	RNA recognition motif containing protein
	84	LOC_Os03g15960	1550.7	1.04876	3.03e-09	4.57e-07	hsp20/alpha crystallin family protein
	85	LOC_Os03g16020	379.853	3.97501	5.22e-34	1.16e-30	hsp20/alpha crystallin family protein
	86	LOC_Os03g16030	106.719	3.00599	2.6e-09	4e-07	hsp20/alpha crystallin family protein
	87	LOC_Os03g16040	89.4412	2.02321	0.000107214	0.00548885	hsp20/alpha crystallin family protein
	88	LOC_Os03g16860	2303.64	1.60986	1.89e-19	1.16e-16	DnaK family protein
	89	LOC_Os03g17470	1258.3	1.45272	1.07e-13	3.9e-11	IN2-1 protein
	90	LOC_Os03g17870	183.397	1.30164	0.000494177	0.0202863	metallothionein
	91	LOC_Os03g18200	1269.85	1.52669	3.05e-16	1.29e-13	heat shock protein DnaJ
	92	LOC_Os03g20120	126.699	2.15779	2.41e-06	0.000193386	glycosyl transferase 8 domain containing protein
	93	LOC_Os03g20680	1014.62	1.25203	3.61e-10	6.49e-08	late embryogenesis abundant protein 1
	94	LOC_Os03g25770	308.488	1.31112	1.87e-05	0.00122454	RNA recognition motif containing protein
	95	LOC_Os03g26490	133.042	1.62421	0.000172061	0.00835269	expressed protein
	96	LOC_Os03g26870	577.483	1.00197	9.31e-05	0.00486304	WD-40 repeat family protein
	97	LOC_Os03g42520	72.8585	2.6637	1.32e-05	0.000902054	expressed protein
	98	LOC_Os03g49430	60.8507	4.73501	8.17e-09	1.13e-06	pre-mRNA-splicing factor
	99	LOC_Os03g49730	286.038	1.2198	6.54e-05	0.00362871	zinc finger protein
	100	LOC_Os03g50490	4443.96	1.22399	0.000161833	0.00789924	glutamine synthetase, catalytic domain containing protein
	101	LOC_Os03g51350	619.651	1.55078	4.75e-11	1.01e-08	expressed protein
	102	LOC_Os03g53230	1264.83	1.26893	8.66e-12	2.24e-09	bifunctional 3-phosphoadenosine 5-phosphosulfate synthetase
	103	LOC_Os03g53340	231.485	5.84921	1.74e-27	2.07e-24	HSF-type DNA-binding domain containing protein
	104	LOC_Os03g53400	253.75	1.57216	1.07e-06	9.38e-05	transmembrane BAX inhibitor motif-containing protein
	105	LOC_Os03g57340	2775.98	1.12202	1.69e-12	5.21e-10	chaperone protein dnaJ
	106	LOC_Os03g57880	171.461	1.34214	0.000387182	0.0165818	glucan endo-1,3-beta-glucosidase precursor
	107	LOC_Os03g60580	118.125	2.27815	1.22e-06	0.000104977	actin-depolymerizing factor
	108	LOC_Os04g01740	204.603	3.67749	3.3e-20	2.35e-17	heat shock protein
	109	LOC_Os04g28420	2035.81	3.33541	6.38e-79	1.14e-74	peptidyl-prolyl isomerase
	110	LOC_Os04g30420	332.604	1.60471	2.79e-08	3.51e-06	dehydrogenase
	111	LOC_Os04g33150	9632.62	1.2346	5.31e-18	2.56e-15	desiccation-related protein PCC13-62 precursor
	112	LOC_Os04g35490	186.247	1.75004	1.03e-05	0.000716766	expressed protein
	113	LOC_Os04g37619	936.05	1.05179	5.22e-07	5e-05	zeaxanthin epoxidase, chloroplast precursor
	114	LOC_Os04g43390	309.997	1.62318	2.47e-07	2.56e-05	Os4bglu16 - monolignol beta-glucoside homologue
	115	LOC_Os04g45480	380.379	1.69196	9.09e-10	1.5e-07	heat shock protein STI
	116	LOC_Os04g49980	1416.24	1.17799	5.79e-09	8.25e-07	late embryogenesis abundant group 1
	117	LOC_Os04g51070	93.0207	1.7237	0.000781623	0.0293785	helix-loop-helix DNA-binding domain containing protein
	118	LOC_Os04g51680	53.7398	2.99318	2.01e-05	0.00130492	expressed protein
	119	LOC_Os04g57410	178.585	1.29258	0.000663217	0.0260262	methylthioribose kinase
	120	LOC_Os04g59200	56.0122	4.04357	5.15e-07	4.96e-05	peroxidase precursor
	121	LOC_Os05g07940	1316.86	1.12382	6.97e-08	8.11e-06	glyoxalase family protein
	122	LOC_Os05g08420	323.487	1.04988	0.000268279	0.0122871	expressed protein
	123	LOC_Os05g09550	1067.09	1.09113	1.95e-08	2.54e-06	Der1-like family domain containing protein
	124	LOC_Os05g15880	108.306	3.0963	1.11e-08	1.5e-06	glycosyl hydrolase
	125	LOC_Os05g26240	236.69	5.05552	3.51e-08	4.28e-06	PROLM1 - Prolamin precursor
	126	LOC_Os05g26350	13114.6	3.98916	1.7e-12	5.21e-10	PROLM4 - Prolamin precursor
	127	LOC_Os05g26440	97.4156	5.04886	7.22e-12	1.92e-09	PROLM10 - Prolamin precursor
	128	LOC_Os05g26460	6420.66	4.63844	3.22e-05	0.00192786	PROLM11 - Prolamin precursor
	129	LOC_Os05g26480	244.844	3.48383	4.82e-18	2.39e-15	PROLM12 - Prolamin precursor
	130	LOC_Os05g26490	2514.3	7.63514	4.4e-07	4.35e-05	PROLM13 - Prolamin precursor
	131	LOC_Os05g26620	3200.61	5.7425	1.39e-11	3.45e-09	PROLM14 - Prolamin precursor
	132	LOC_Os05g26690	105.527	4.69463	5.19e-13	1.75e-10	PROLM15 - Prolamin precursor
	133	LOC_Os05g26720	8032.15	5.02411	2.49e-22	2.11e-19	PROLM16 - Prolamin precursor
	134	LOC_Os05g26750	5456.78	3.28704	1.09e-15	4.52e-13	PROLM17 - Prolamin precursor
	135	LOC_Os05g26770	5987.23	4.26901	3.44e-14	1.28e-11	PROLM18 - Prolamin precursor
	136	LOC_Os05g28210	1858.76	1.11409	7e-09	9.9e-07	small hydrophilic plant seed protein
	137	LOC_Os05g31620	173.235	1.72264	2.2e-05	0.00139825	OsCML15 - Calmodulin-related calcium sensor protein
	138	LOC_Os05g31670	337.301	1.73797	1.23e-07	1.37e-05	AWPM-19-like membrane family protein
	139	LOC_Os05g34310	2416.62	1.05415	9.33e-11	1.85e-08	no apical meristem protein
	140	LOC_Os05g34830	211.374	1.2117	0.000657987	0.0259352	No apical meristem protein
	141	LOC_Os05g38270	469.922	1.21745	1.42e-06	0.000120022	regulator of chromosome condensation
	142	LOC_Os05g38530	1292.57	2.4173	2.06e-37	7.34e-34	DnaK family protein
	143	LOC_Os05g39250	627.772	1.21149	2.42e-07	2.54e-05	phosphatidylethanolamine-binding protein
	144	LOC_Os05g39690	600.257	1.27042	4.88e-07	4.74e-05	oxidoreductase, aldo/keto reductase family protein
	145	LOC_Os05g43040	465.879	1.46404	7.26e-09	1.02e-06	tetratricopeptide repeat domain containing protein
	146	LOC_Os05g43390	210.604	1.15701	0.000793584	0.0297027	signal recognition particle 54 kDa protein
	147	LOC_Os05g44340	1733.44	2.14595	1.84e-33	3.64e-30	heat shock protein 101
	148	LOC_Os05g48810	556.821	1.90409	9.96e-15	3.94e-12	dnaJ domain containing protein
	149	LOC_Os06g02040	91.8885	3.65489	4.5e-10	7.81e-08	late embryogenesis abundant group 1
	150	LOC_Os06g02620	446.949	1.27334	7.91e-07	7.19e-05	chaperone protein dnaJ
	151	LOC_Os06g04240	50.7257	2.66716	0.000232922	0.0107785	expressed protein
	152	LOC_Os06g04790	586.06	1.14855	4.09e-06	0.000307431	HAD superfamily phosphatase
	153	LOC_Os06g06490	435.11	2.51287	2.17e-19	1.29e-16	U-box domain containing heat shock protein
	154	LOC_Os06g09560	101.025	2.67065	7.37e-07	6.77e-05	heat shock protein DnaJ
	155	LOC_Os06g10750	324.872	1.12358	0.000227188	0.0105406	integral membrane protein DUF6 containing protein
	156	LOC_Os06g12530	497.86	1.42883	2.26e-08	2.89e-06	CS domain containing protein
	157	LOC_Os06g14240	71.291	4.7678	3.16e-10	5.87e-08	hsp20/alpha crystallin family protein
	158	LOC_Os06g15910	115.674	1.55753	0.000672459	0.0262731	potassium transporter
	159	LOC_Os06g21910	506.899	1.44435	1.46e-08	1.93e-06	late embryogenesis abundant group 1
	160	LOC_Os06g27770	433.001	1.33856	2.47e-07	2.56e-05	isoflavone reductase homolog IRL
	161	LOC_Os06g30970	4426.38	1.11563	5.41e-11	1.12e-08	ubiquitin-conjugating enzyme
	162	LOC_Os06g39240	172.056	1.9024	1.16e-06	0.000100743	endothelial differentiation-related factor 1
	163	LOC_Os06g39260	1530.93	1.06034	5.35e-09	7.69e-07	solute carrier family 35 member B1
	164	LOC_Os06g46900	1099.69	1.28878	2.37e-11	5.29e-09	phosphosulfolactate synthase-related protein
	165	LOC_Os06g48300	432.591	1.0219	0.000120944	0.00609294	protein phosphatase 2C
	166	LOC_Os06g49030	166.025	1.3006	0.000819071	0.0305924	activator of 90 kDa heat shock protein ATPase homolog
	167	LOC_Os06g49640	275.759	1.09728	0.000389182	0.0166275	uncharacterized UPF0114 domain containing protein
	168	LOC_Os06g50040	204.234	1.40634	0.000132431	0.00660894	OsSAUR29 - Auxin-responsive SAUR gene family member
	169	LOC_Os06g50300	4138.25	1.0369	6.88e-12	1.86e-09	heat shock protein
	170	LOC_Os07g10570	166655	2.49677	2.72e-07	2.79e-05	PROLM25 - Prolamin precursor
	171	LOC_Os07g10580	176214	1.89463	1.94e-35	5.77e-32	PROLM26 - Prolamin precursor
	172	LOC_Os07g11360	17930.2	1.39851	1.1e-18	5.93e-16	RAL3 - Seed allergenic protein RA5/RA14/RA17 precursor
	173	LOC_Os07g11510	78045.3	1.18569	4.84e-17	2.1e-14	RAL6 - Seed allergenic protein RA5/RA14/RA17 precursor
	174	LOC_Os07g11630	14101.8	1.28319	2.4e-18	1.22e-15	LTPL163 - Protease inhibitor/seed storage/LTP family protein precursor
	175	LOC_Os07g11739	44.2446	3.49976	2.6e-05	0.00161483	cytochrome P450
	176	LOC_Os07g11870	41.1809	2.86117	0.000284474	0.0128604	cytochrome P450
	177	LOC_Os07g11900	2700.44	1.52219	1.19e-19	7.55e-17	PROLM19 - Prolamin precursor
	178	LOC_Os07g11910	9877.11	1.67143	0.000294235	0.0131711	PROLM20 - Prolamin precursor
	179	LOC_Os07g11920	29554.8	2.3693	6.11e-06	0.000442482	PROLM22 - Prolamin precursor
	180	LOC_Os07g16364	144.4	1.57741	0.000175439	0.00847051	expressed protein
	181	LOC_Os07g24000	1192.45	1.16195	6.35e-08	7.49e-06	AWPM-19-like membrane family protein
	182	LOC_Os07g26940	638.975	1.07362	2.92e-06	0.000227085	ORM1
	183	LOC_Os07g43740	95.3523	2.47933	1.59e-06	0.000132934	zinc finger, C3HC4 type domain containing protein
	184	LOC_Os07g43950	406.802	1.40284	1.71e-07	1.85e-05	RNA recognition motif containing protein
	185	LOC_Os07g46360	177.394	1.68305	2.54e-05	0.00158749	glyoxalase family protein
	186	LOC_Os07g47590	566.216	1.1229	8.31e-06	0.000592485	expressed protein
	187	LOC_Os07g49400	2802.04	1.06236	2.37e-11	5.29e-09	OsAPx2 - Cytosolic Ascorbate Peroxidase encoding gene 4,5,6,8
	188	LOC_Os08g04290	189.611	1.16552	0.00124483	0.0424127	WD domain, G-beta repeat domain containing protein
	189	LOC_Os08g08980	317.16	1.76637	2.03e-08	2.62e-06	cupin domain containing protein
	190	LOC_Os08g09690	442.415	1.27503	6.64e-07	6.13e-05	nuclear transcription factor Y subunit
	191	LOC_Os08g10500	83.8626	1.90163	0.000409498	0.0172067	expressed protein
	192	LOC_Os08g17680	347.512	1.04016	0.000271241	0.0123909	stromal cell-derived factor 2-like protein precursor
	193	LOC_Os08g23870	1326.6	1.0307	2.66e-08	3.36e-06	late embryogenesis abundant group 1
	194	LOC_Os08g28940	414.056	1.28564	1.83e-06	0.00014976	OsFBX289 - F-box domain containing protein
	195	LOC_Os08g29530	654.866	1.11946	5.71e-07	5.38e-05	double-stranded RNA binding motif containing protein
	196	LOC_Os08g30020	104.385	1.67274	0.00134907	0.0452639	membrane protein
	197	LOC_Os08g34190	668.747	1.1066	9.74e-07	8.67e-05	stromal cell-derived factor 2-like protein precursor
	198	LOC_Os08g36150	398.024	1.51808	2.49e-08	3.17e-06	activator of 90 kDa heat shock protein ATPase homolog
	199	LOC_Os08g36440	220.911	1.20933	0.000395944	0.0167956	HVA22
	200	LOC_Os08g37950	555.868	1.05747	8.77e-06	0.000620233	copper-transporting ATPase PAA1
	201	LOC_Os08g39140	5125.13	1.70621	6.75e-30	8.59e-27	heat shock protein
	202	LOC_Os08g39150	439.636	1.40922	1.43e-07	1.57e-05	expressed protein
	203	LOC_Os08g40910	36.9099	2.80205	0.00125471	0.04266	expressed protein
	204	LOC_Os08g41390	2243.15	1.5029	2.57e-19	1.48e-16	peptidyl-prolyl isomerase
	205	LOC_Os08g43334	190.034	2.76214	4.16e-11	8.93e-09	HSF-type DNA-binding domain containing protein
	206	LOC_Os09g02180	804.896	1.01441	1.32e-06	0.000112317	expressed protein
	207	LOC_Os09g04100	113.313	1.86988	5.78e-05	0.00329059	expressed protein
	208	LOC_Os09g09930	312.393	1.96164	3.51e-10	6.38e-08	heavy metal transport/detoxification protein
	209	LOC_Os09g12290	286.548	1.12126	0.000223659	0.0104312	bifunctional aspartokinase/homoserine dehydrogenase, chloroplast precursor
	210	LOC_Os09g24290	118.985	1.88869	4.26e-05	0.00248763	agenet domain-containing protein
	211	LOC_Os09g26780	323.136	1.28552	1.11e-05	0.000773435	zinc-finger protein
	212	LOC_Os09g27010	97.7254	2.50378	5.64e-06	0.000415035	tyrosine protein kinase domain containing protein
	213	LOC_Os09g27030	474.532	1.0524	0.000133267	0.00663209	oryzain gamma chain precursor
	214	LOC_Os09g27830	2055.67	1.24884	2.68e-13	9.17e-11	OsPDIL2-3 protein disulfide isomerase PDIL2-3
	215	LOC_Os09g31482	1375.27	1.44778	1.89e-13	6.6e-11	splicing factor U2AF
	216	LOC_Os09g33780	227.374	1.21078	0.000295724	0.0132046	expressed protein
	217	LOC_Os09g35790	314.508	2.04707	2.27e-11	5.25e-09	HSF-type DNA-binding domain containing protein
	218	LOC_Os09g36200	223.482	1.09821	0.00112428	0.0395074	senescence-inducible chloroplast stay-green protein 1
	219	LOC_Os10g25180	893.108	1.17242	1.33e-08	1.76e-06	phosphoinositide phosphatase family protein
	220	LOC_Os10g26060	680138	1.1377	1.08e-14	4.18e-12	glutelin
	221	LOC_Os10g28120	106.47	2.17363	2.55e-05	0.00158749	glycosyl hydrolase
	222	LOC_Os10g28340	673.124	2.18491	3.36e-17	1.5e-14	heat stress transcription factor
	223	LOC_Os10g32550	1971.22	1.05977	3.74e-10	6.67e-08	T-complex protein
	224	LOC_Os10g35070	276.729	1.11915	0.000767963	0.0290489	alpha-galactosidase precursor
	225	LOC_Os10g36180	189.037	2.00149	1.13e-07	1.28e-05	expressed protein
	226	LOC_Os10g37340	504.43	1.10368	6.36e-06	0.000457388	cystathionine gamma-synthase
	227	LOC_Os11g05170	319.628	2.10885	6.56e-12	1.8e-09	expressed protein
	228	LOC_Os11g06410	729.596	1.06122	9.94e-07	8.81e-05	homeodomain
	229	LOC_Os11g07911	140.113	1.8193	4.73e-05	0.00273629	expressed protein
	230	LOC_Os11g09180	247.022	1.10007	0.000762035	0.0290095	expressed protein
	231	LOC_Os11g26570	2999.89	1.7445	6.4e-07	5.94e-05	dehydrin
	232	LOC_Os11g29720	135.006	1.86175	2.25e-05	0.00142458	cytochrome P450
	233	LOC_Os11g31060	76.2478	2.94225	1.02e-06	8.98e-05	IQ calmodulin-binding and BAG domain containing protein
	234	LOC_Os11g32890	130.573	2.0377	4.17e-06	0.000310787	expressed protein
	235	LOC_Os11g42200	99.229	3.27938	2.32e-09	3.59e-07	laccase precursor protein
	236	LOC_Os11g47809	488.525	1.24394	1.77e-06	0.000144986	metallothionein
	237	LOC_Os12g05210	584.246	1.70748	2.37e-11	5.29e-09	expressed protein
	238	LOC_Os12g08760	612.727	1.19461	4.07e-06	0.000307431	carboxyvinyl-carboxyphosphonate phosphorylmutase
	239	LOC_Os12g08810	1041.69	1.00517	1.02e-06	8.98e-05	VTC2
	240	LOC_Os12g15530	69.228	2.44044	4.92e-05	0.00282112	retrotransposon protein, unclassified
	241	LOC_Os12g16880	182.291	4.93071	3.48e-22	2.82e-19	PROLM27 - Prolamin precursor
	242	LOC_Os12g16890	43241.8	2.34789	7.09e-52	6.31e-48	PROLM28 - Prolamin precursor
	243	LOC_Os12g30824	79.5447	2.2636	0.00014015	0.00695517	terpene synthase
Total	243
RL vs. NL at 15 DAH seeds	1	LOC_Os01g09030	183.714	-1.25303	0.000648572	0.0256777	2-aminoethanethiol dioxygenase
Down-regulation	2	LOC_Os01g12030	69.1267	-2.44285	5.93e-05	0.00335532	endoglucanase precursor
98 DEGs	3	LOC_Os01g19820	100.635	-2.79924	9.61e-08	1.1e-05	universal stress protein domain containing protein
	4	LOC_Os01g21590	118.869	-1.59611	0.000434953	0.0181904	homeodomain
	5	LOC_Os01g26320	50.1387	-2.18994	0.00122929	0.0423043	ZmEBE-1 protein
	6	LOC_Os01g28300	91.1533	-1.79456	0.000470988	0.0194689	OsFBX7 - F-box domain containing protein
	7	LOC_Os01g31420	147.324	-1.42617	0.000713771	0.0276669	retrotransposon protein, Ty3-gypsy subclass
	8	LOC_Os01g37350	276.211	-1.12995	0.000357271	0.015487	retrotransposon protein, Ty3-gypsy subclass
	9	LOC_Os01g39136	71.631	-2.22491	0.000144529	0.00711305	retrotransposon protein, unclassified
	10	LOC_Os01g41140	198.008	-1.2574	0.000457331	0.0189484	THION18 - Plant thionin family protein precursor
	11	LOC_Os01g46220	147.438	-2.95476	3.9e-11	8.47e-09	GDSL-like lipase/acylhydrolase
	12	LOC_Os01g46900	115.817	-1.48565	0.00107815	0.0383401	transposon protein, Mariner sub-class
	13	LOC_Os01g65830	379.879	-1.79395	9.62e-11	1.88e-08	acyl-desaturase, chloroplast precursor
	14	LOC_Os01g70680	182.891	-2.57093	1.08e-10	2.1e-08	DEF1 - Defensin and Defensin-like DEFL family
	15	LOC_Os02g07550	94.6793	-2.14759	2.79e-05	0.00170408	DEFL1 - Defensin and Defensin-like DEFL family
	16	LOC_Os02g07624	220.9	-3.105	1.91e-17	8.75e-15	gamma-thionin family domain containing protein
	17	LOC_Os02g07628	216.703	-2.59379	1.66e-12	5.21e-10	gamma-thionin family domain containing protein
	18	LOC_Os02g07680	381.158	-1.33808	1.43e-05	0.000964864	cytochrome P450
	19	LOC_Os02g09290	281.74	-1.07721	0.000662056	0.0260262	cytochrome P450 71D10
	20	LOC_Os02g15710	82.8725	-2.68115	1.96e-06	0.000159699	plastocyanin-like domain containing protein
	21	LOC_Os02g18410	290.918	-1.24278	0.000279536	0.012708	salt stress root protein RS1
	22	LOC_Os02g38940	509.064	-1.07098	1.69e-05	0.00112491	cytochrome P450
	23	LOC_Os02g43540	226.186	-1.07623	0.00145866	0.0483938	retrotransposon protein, unclassified
	24	LOC_Os02g44106	32.228	-2.85815	0.00101102	0.0363885	expansin precursor
	25	LOC_Os02g50140	79.5489	-1.95678	0.000844607	0.0312838	caleosin related protein
	26	LOC_Os02g54960	870.787	-2.60244	1.63e-34	4.14e-31	carboxyl-terminal proteinase
	27	LOC_Os03g02874	155.079	-1.90799	3.06e-06	0.000237246	retrotransposon protein, Ty3-gypsy subclass
	28	LOC_Os03g05334	93.3624	-2.54543	3.56e-06	0.000273184	expressed protein
	29	LOC_Os03g08460	126.552	-1.76738	5.91e-05	0.00335532	AP2 domain containing protein
	30	LOC_Os03g16150	507.712	-1.04724	1.84e-05	0.00120771	mannose-1-phosphate guanyltransferase
	31	LOC_Os03g25350	1671.46	-2.06624	2.68e-30	3.67e-27	LTPL36 - Protease inhibitor/seed storage/LTP family protein precursor
	32	LOC_Os03g31630	65.8952	-2.9683	3.63e-06	0.000277478	OsSub29 - Putative Subtilisin homologue
	33	LOC_Os03g43820	688.318	-2.11856	1.37e-18	7.2e-16	plant invertase/pectin methylesterase inhibitor domain containing protein
	34	LOC_Os03g45920	217.693	-1.28537	0.000289135	0.0129754	tubulin/FtsZ domain containing protein
	35	LOC_Os03g58890	156.427	-1.68559	2.39e-05	0.00150715	oxidoreductase
	36	LOC_Os04g12639	236.064	-1.93483	8.46e-09	1.16e-06	carboxyl-terminal proteinase
	37	LOC_Os04g17660	145.153	-1.36903	0.00107685	0.0383401	rhodanese-like domain containing protein
	38	LOC_Os04g19114	245.553	-1.15433	0.000399818	0.0169196	retrotransposon protein, Ty3-gypsy subclass
	39	LOC_Os04g27810	217.553	-1.39739	7.02e-05	0.00383882	retrotransposon protein, Ty3-gypsy subclass
	40	LOC_Os04g28120	509.851	-1.66878	1.22e-10	2.34e-08	response regulator receiver domain containing protein
	41	LOC_Os04g32920	317.083	-1.16797	0.000162649	0.00791737	potassium transporter
	42	LOC_Os04g45890	50.0305	-2.81023	7.47e-05	0.00400937	retrotransposon protein, unclassified
	43	LOC_Os04g45970	1048.47	-1.21848	4.51e-10	7.81e-08	glutamate dehydrogenase protein
	44	LOC_Os04g46880	1265.23	-1.30729	3.08e-12	9e-10	transporter, major facilitator family
	45	LOC_Os04g49720	239.95	-2.5444	0.000380814	0.0163484	pectinesterase inhibitor domain containing protein
	46	LOC_Os04g58200	381.276	-1.0927	9.4e-05	0.00489934	protochlorophyllide reductase A, chloroplast precursor
	47	LOC_Os05g28740	119.389	-2.19289	1.36e-05	0.000927462	universal stress protein domain containing protein
	48	LOC_Os05g41230	246.92	-1.46488	2.79e-05	0.00170408	BRASSINOSTEROID INSENSITIVE 1-associated receptor kinase 1 precursor
	49	LOC_Os06g04930	2264.35	-2.03603	2.52e-31	3.75e-28	expressed protein
	50	LOC_Os06g04940	253.393	-1.87565	1.88e-07	2e-05	early nodulin 93 ENOD93 protein
	51	LOC_Os06g04990	734.201	-3.21766	3.1e-43	1.38e-39	early nodulin 93 ENOD93 protein
	52	LOC_Os06g05000	240.191	-2.50288	4.09e-12	1.18e-09	early nodulin 93 ENOD93 protein
	53	LOC_Os06g05010	105.283	-3.27326	8.08e-10	1.35e-07	early nodulin 93 ENOD93 protein
	54	LOC_Os06g05020	212.019	-3.76423	2.47e-21	1.91e-18	early nodulin 93 ENOD93 protein
	55	LOC_Os06g43600	178.358	-1.32573	0.000406536	0.0171226	LTPL129 - Protease inhibitor/seed storage/LTP family protein precursor
	56	LOC_Os06g48030	209.053	-1.66799	2.5e-06	0.000198477	peroxidase precursor
	57	LOC_Os06g48200	351.516	-1.43519	5.65e-07	5.35e-05	glycosyl hydrolases family 16
	58	LOC_Os07g01540	169.08	-2.43367	8.03e-10	1.35e-07	Ser/Thr protein phosphatase family protein
	59	LOC_Os07g01620	366.374	-2.67079	4.22e-20	2.89e-17	dirigent
	60	LOC_Os07g09020	245.573	-1.54918	2.29e-06	0.000185815	argonaute
	61	LOC_Os07g09814	307.998	-1.05783	0.000339908	0.0149157	OsFBX221 - F-box domain containing protein
	62	LOC_Os07g26660	181.31	-1.54395	4.24e-05	0.00248758	aquaporin protein
	63	LOC_Os07g37850	330.198	-1.00329	0.000495576	0.020297	expressed protein
	64	LOC_Os07g41290	1835.74	-1.99197	4.49e-25	4.99e-22	DEFL13 - Defensin and Defensin-like DEFL family
	65	LOC_Os07g49120	255.444	-1.03994	0.00116449	0.0406001	sex determination protein tasselseed-2
	66	LOC_Os08g03420	207.032	-1.61667	4.08e-06	0.000307431	kelch repeat protein
	67	LOC_Os08g04740	327.883	-1.14307	7.17e-05	0.00389794	expressed protein
	68	LOC_Os08g06280	523.899	-1.13611	2.71e-06	0.000212418	LSD1 zinc finger domain containing protein
	69	LOC_Os08g17160	288.565	-1.08514	0.000566396	0.0227273	plastocyanin-like domain containing protein
	70	LOC_Os08g35670	99.5602	-2.38101	2.54e-06	0.000200524	expressed protein
	71	LOC_Os08g38170	62.8983	-2.14344	0.000888124	0.0327595	methyladenine glycosylase
	72	LOC_Os08g42890	111.471	-2.8522	4.43e-09	6.41e-07	pectinesterase inhibitor domain containing protein
	73	LOC_Os10g05990	217.922	-1.99747	3.02e-08	3.71e-06	POEI14 - Pollen Ole e I allergen and extensin family protein precursor
	74	LOC_Os10g19902	120.612	-2.55109	3.93e-08	4.76e-06	expressed protein
	75	LOC_Os10g19960	1723.31	-1.00465	4.49e-07	4.39e-05	beta-galactosidase
	76	LOC_Os10g38080	213.667	-1.43939	4.64e-05	0.00269464	OsSub61 - Putative Subtilisin homologue
	77	LOC_Os11g02080	455.901	-1.69926	7.05e-11	1.44e-08	expressed protein
	78	LOC_Os11g04000	330.144	-3.18602	5.25e-23	4.93e-20	expressed protein
	79	LOC_Os11g08220	134.808	-1.45418	0.00074284	0.0285225	DEFL28 - Defensin and Defensin-like DEFL family
	80	LOC_Os11g10510	511.601	-1.68925	1.44e-11	3.5e-09	dehydrogenase
	81	LOC_Os11g11430	196.991	-1.70611	5.26e-06	0.000388493	OsIAA29 - Auxin-responsive Aux/IAA gene family member
	82	LOC_Os11g11960	81.2632	-1.89294	0.000502948	0.0205046	disease resistance protein RPM1
	83	LOC_Os11g12340	191.872	-1.412	0.000105091	0.00539567	disease resistance protein RPM1
	84	LOC_Os11g14880	141.622	-2.60486	1.8e-09	2.86e-07	LTPL32 - Protease inhibitor/seed storage/LTP family protein precursor
	85	LOC_Os11g40970	31.1869	-4.20035	2.72e-05	0.00166845	receptor-like protein kinase precursor
	86	LOC_Os11g41034	29.6568	-3.95065	0.000143693	0.00709149	expressed protein
	87	LOC_Os11g46000	46.826	-2.64372	0.000286814	0.0129037	von Willebrand factor type A domain containing protein
	88	LOC_Os12g02040	467.584	-1.43622	1.29e-07	1.44e-05	hypoxia-responsive family protein
	89	LOC_Os12g03830	69.3634	-2.00144	0.000909817	0.0334212	major facilitator superfamily antiporter
	90	LOC_Os12g04204	1484.49	-1.28399	1.97e-11	4.62e-09	expressed protein
	91	LOC_Os12g12230	75.1794	-2.46197	2.12e-05	0.00135615	DEFL43 - Defensin and Defensin-like DEFL family
	92	LOC_Os12g13960	100.418	-2.62869	5.33e-07	5.08e-05	LTPL33 - Protease inhibitor/seed storage/LTP family protein precursor
	93	LOC_Os12g23980	1004.99	-2.42475	7.8e-09	1.09e-06	OsSub63 - Putative Subtilisin homologue
	94	LOC_Os12g27940	236.088	-2.10575	0.000978252	0.0354239	expressed protein
	95	LOC_Os12g28770	203.909	-1.21356	0.000579495	0.0232006	POEI19 - Pollen Ole e I allergen and extensin family protein precursor
	96	LOC_Os12g35610	211.203	-1.68318	2.84e-06	0.000221972	respiratory burst oxidase
	97	LOC_Os12g36910	150.074	-1.46841	0.000325209	0.014306	calmodulin binding protein
	98	LOC_Os12g42860	555.679	-1.47837	5.33e-10	9.13e-08	2-aminoethanethiol dioxygenase
Total	98
